# Supplementary material for: 3,5-Diphenyl-1,2,4-dithia­zolium tetra­bromidoferrate(III)
Source: Acta Crystallogr Sect E Struct Rep Online. 2013 Jan 12;69(Pt 2):m95. doi: 10.1107/S1600536813000275 (PMC3569193; doi:10.1107/S1600536813000275)
Supplement: Supplementary file 1 [file e-69-00m95-sup1.cif]

##############################################################################
#                                                                            #
# This CIF contains the data in a paper accepted for publication in          #
# Acta Crystallographica Section E. It conforms to the requirements of       #
# Notes for Authors for Acta Crystallographica Section E, and has been       #
# peer reviewed under the auspices of the IUCr Commission on Journals.       #
#                                                                            #
# Full details of the Crystallographic Information File format               #
# are given in the paper "The Crystallographic Information File (CIF):       #
# a New Standard Archive File for Crystallography" by S. R. Hall, F. H.      #
# Allen and I. D. Brown [Acta Cryst. (1991), A47, 655-685].                  #
#                                                                            #
# The current version of the core CIF dictionary is obtainable from          #
# ftp://ftp.iucr.org/pub/cif_core.dic.                                       #
#                                                                            #
# Software is freely available for graphical display of the structure(s)     #
# in this CIF. For information consult the CIF software page                 #
# http://www.iucr.org/resources/cif/software.                                #
#                                                                            #
# This file may be used for bona fide research purposes within the           #
# scientific community so long as proper attribution is given to the journal # 
# article from which it was obtained.                                        #
#                                                                            #
##############################################################################
data_I
_audit_creation_method     SHELXL97
_chemical_name_systematic
;
3,5-Diphenyl-1,2,4-dithiazolium tetrabromidoferrate(III)
;
_chemical_name_common
;
;
_chemical_formula_moiety     'C14 H10 N S2 +, Fe Br4 -'
_chemical_formula_sum     'C14 H10 Br4 Fe N S2'
_chemical_formula_iupac     '(C14 H10 N S2) [Fe Br4]'
_chemical_formula_weight     631.84
_chemical_melting_point     442.5
_symmetry_cell_setting     monoclinic
_symmetry_space_group_name_H-M     'P 21/c'
_symmetry_space_group_name_Hall     '-P 2ybc'
loop_
    _symmetry_equiv_pos_as_xyz
    'x, y, z'
    '-x, y+1/2, -z+1/2'
    '-x, -y, -z'
    'x, -y-1/2, z-1/2'
_cell_length_a     10.6492(5)
_cell_length_b     11.4005(6)
_cell_length_c     15.8046(8)
_cell_angle_alpha     90.00
_cell_angle_beta     96.4820(10)
_cell_angle_gamma     90.00
_cell_volume     1906.51(17)
_cell_formula_units_Z     4
_cell_measurement_reflns_used     9924
_cell_measurement_theta_min     2.21
_cell_measurement_theta_max     27.46
_cell_measurement_temperature     173(2)
_cell_special_details     'Standard setting'
_exptl_crystal_description     prism
_exptl_crystal_colour     red
_exptl_crystal_size_max     0.219
_exptl_crystal_size_mid     0.132
_exptl_crystal_size_min     0.066
_exptl_crystal_density_diffrn     2.201
_exptl_crystal_F_000     1196
loop_
    _exptl_crystal_face_index_h
    _exptl_crystal_face_index_k
    _exptl_crystal_face_index_l
    _exptl_crystal_face_perp_dist
    1.00 0.00 -1.00 0.0380
    -1.00 0.00 1.00 0.0110
    -1.00 0.00 -1.00 0.0100
    1.00 0.00 1.00 0.0630
    -1.00 0.00 0.00 0.0100
    0.00 1.00 -1.00 0.0490
    0.00 -1.00 0.00 0.0880
    0.00 0.00 -1.00 0.0100
    0.00 0.00 1.00 0.0680
_exptl_absorpt_coefficient_mu     9.387
_exptl_absorpt_correction_type     multi-scan
_exptl_absorpt_process_details     '(SADABS; Bruker, 2008)'
_exptl_absorpt_correction_T_min     0.5562
_exptl_absorpt_correction_T_max     0.7456
_exptl_special_details
;
A crystal coated in Paratone (TM) oil was mounted on the end of a thin glass
capillary and cooled in the gas stream of the diffractometer Kryoflex device.
;
_diffrn_ambient_temperature     173(2)
_diffrn_radiation_type     MoK\a
_diffrn_radiation_wavelength     0.71073
_diffrn_radiation_monochromator     graphite
_diffrn_measurement_device_type     'Bruker APEXII CCD area-detector'
_diffrn_measurement_method     '\f and \w scans'
_diffrn_detector_area_resol_mean     66.06
_diffrn_reflns_number     27655
_diffrn_reflns_av_R_equivalents     0.0418
_diffrn_reflns_av_sigmaI/netI     0.0299
_diffrn_reflns_theta_min     1.92
_diffrn_reflns_theta_max     27.67
_diffrn_reflns_theta_full     25.50
_diffrn_measured_fraction_theta_max     0.994
_diffrn_measured_fraction_theta_full     0.998
_diffrn_reflns_limit_h_min     -13
_diffrn_reflns_limit_h_max     13
_diffrn_reflns_limit_k_min     -14
_diffrn_reflns_limit_k_max     14
_diffrn_reflns_limit_l_min     -20
_diffrn_reflns_limit_l_max     20
_refine_special_details
;
Refinement of <i>F</i>^2^ against ALL reflections. The weighted <i>R</i>-factor
<i>wR</i> and goodness of fit <i>S</i> are based on <i>F</i>^2^, conventional
<i>R</i>-factors <i>R</i> are based on <i>F</i>, with <i>F</i> set to zero for
negative <i>F</i>^2^. The threshold expression of <i>F</i>^2^ >
\s(<i>F</i>^2^) is used only for calculating <i>R</i>-factors(gt) <i>etc</i>.
and is not relevant to the choice of reflections for refinement.
<i>R</i>-factors based on <i>F</i>^2^ are statistically about twice as large
as those based on <i>F</i>, and <i>R</i>-factors based on ALL data will be
even larger.
;
_reflns_number_total     4426
_reflns_number_gt     3497
_reflns_threshold_expression     I>2\s(I)
_refine_ls_structure_factor_coef     Fsqd
_refine_ls_matrix_type     full
_refine_ls_R_factor_all     0.0436
_refine_ls_R_factor_gt     0.0269
_refine_ls_wR_factor_gt     0.0464
_refine_ls_wR_factor_ref     0.0502
_refine_ls_goodness_of_fit_ref     1.019
_refine_ls_restrained_S_all     1.019
_refine_ls_number_reflns     4426
_refine_ls_number_parameters     199
_refine_ls_number_restraints     0
_refine_ls_hydrogen_treatment     constr
_refine_ls_weighting_scheme     calc
_refine_ls_weighting_details
       'calc w = 1/[\s^2^(Fo^2^)+(0.0202P)^2^+0.6153P] where P=(Fo^2^+2Fc^2^)/3'
_atom_sites_solution_hydrogens     difmap
_atom_sites_solution_primary     direct
_atom_sites_solution_secondary     difmap
_refine_ls_shift/su_max     0.001
_refine_ls_shift/su_mean     0.000
_refine_diff_density_max     0.625
_refine_diff_density_min     -0.452
loop_
    _atom_type_symbol
    _atom_type_description
    _atom_type_scat_dispersion_real
    _atom_type_scat_dispersion_imag
    _atom_type_scat_source
    'C' 'C' 0.0033 0.0016
                         'International Tables Vol C Tables 4.2.6.8 and 6.1.1.4'
    'H' 'H' 0.0000 0.0000
                         'International Tables Vol C Tables 4.2.6.8 and 6.1.1.4'
    'N' 'N' 0.0061 0.0033
                         'International Tables Vol C Tables 4.2.6.8 and 6.1.1.4'
    'S' 'S' 0.1246 0.1234
                         'International Tables Vol C Tables 4.2.6.8 and 6.1.1.4'
    'Fe' 'Fe' 0.3463 0.8444
                         'International Tables Vol C Tables 4.2.6.8 and 6.1.1.4'
    'Br' 'Br' -0.2901 2.4595
                         'International Tables Vol C Tables 4.2.6.8 and 6.1.1.4'
_computing_data_collection     'APEX2 (Bruker, 2008)'
_computing_cell_refinement     'SAINT-Plus (Bruker, 2008)'
_computing_data_reduction     'SAINT-Plus (Bruker, 2008)'
_computing_structure_solution     'SHELXS97 (Sheldrick, 2008)'
_computing_structure_refinement     'SHELXTL (Sheldrick, 2008)'
_computing_molecular_graphics     'Mercury (Macrae <i>et al.</i>, 2008)'
_computing_publication_material     'publCIF (Westrip, 2010)'
loop_
    _atom_site_type_symbol
    _atom_site_label
    _atom_site_fract_x
    _atom_site_fract_y
    _atom_site_fract_z
    _atom_site_U_iso_or_equiv
    _atom_site_adp_type
    _atom_site_calc_flag
    _atom_site_refinement_flags
    _atom_site_occupancy
    _atom_site_symmetry_multiplicity
    _atom_site_disorder_assembly
    _atom_site_disorder_group
    Br Br2 0.52392(3) 0.78560(3) 0.368206(19) 0.03449(8) Uani d . 1 1 . .
    S S2 0.66283(7) 0.51567(7) 0.45795(5) 0.03375(18) Uani d . 1 1 . .
    S S1 0.76220(7) 0.65596(7) 0.50609(5) 0.03592(18) Uani d . 1 1 . .
    N N1 0.8648(2) 0.4568(2) 0.56025(14) 0.0258(5) Uani d . 1 1 . .
    C C1 0.8760(2) 0.5727(2) 0.56450(16) 0.0264(6) Uani d . 1 1 . .
    C C2 0.7649(3) 0.4159(3) 0.51171(16) 0.0273(6) Uani d . 1 1 . .
    C C3 0.9797(3) 0.6304(2) 0.61626(17) 0.0266(6) Uani d . 1 1 . .
    C C4 0.9917(3) 0.7527(3) 0.61675(19) 0.0342(7) Uani d . 1 1 . .
    H H4 0.9323 0.7991 0.5821 0.041 Uiso calc R 1 1 . .
    C C5 1.0893(3) 0.8059(3) 0.6672(2) 0.0412(8) Uani d . 1 1 . .
    H H5 1.0965 0.8889 0.6681 0.049 Uiso calc R 1 1 . .
    C C6 1.1764(3) 0.7384(3) 0.71628(19) 0.0399(8) Uani d . 1 1 . .
    H H6 1.2439 0.7751 0.7509 0.048 Uiso calc R 1 1 . .
    C C7 1.1665(3) 0.6175(3) 0.71570(18) 0.0371(7) Uani d . 1 1 . .
    H H7 1.2274 0.5717 0.7497 0.045 Uiso calc R 1 1 . .
    C C8 1.0687(3) 0.5628(3) 0.66606(17) 0.0315(7) Uani d . 1 1 . .
    H H8 1.0621 0.4797 0.6658 0.038 Uiso calc R 1 1 . .
    C C9 0.7397(3) 0.2903(2) 0.50317(17) 0.0276(6) Uani d . 1 1 . .
    C C10 0.6429(3) 0.2465(3) 0.44497(18) 0.0347(7) Uani d . 1 1 . .
    H H10 0.5910 0.2985 0.4094 0.042 Uiso calc R 1 1 . .
    C C11 0.6230(3) 0.1269(3) 0.4395(2) 0.0416(8) Uani d . 1 1 . .
    H H11 0.5574 0.0966 0.3998 0.050 Uiso calc R 1 1 . .
    C C12 0.6980(3) 0.0510(3) 0.49137(18) 0.0369(7) Uani d . 1 1 . .
    H H12 0.6839 -0.0312 0.4871 0.044 Uiso calc R 1 1 . .
    C C13 0.7932(3) 0.0946(3) 0.5493(2) 0.0379(7) Uani d . 1 1 . .
    H H13 0.8441 0.0423 0.5853 0.045 Uiso calc R 1 1 . .
    C C14 0.8147(3) 0.2137(2) 0.55519(18) 0.0311(7) Uani d . 1 1 . .
    H H14 0.8808 0.2434 0.5948 0.037 Uiso calc R 1 1 . .
    Fe Fe1 0.67510(4) 0.82072(3) 0.27504(2) 0.02488(10) Uani d . 1 1 . .
    Br Br1 0.61558(3) 0.98672(3) 0.194423(18) 0.03480(8) Uani d . 1 1 . .
    Br Br3 0.68944(3) 0.65879(3) 0.18652(2) 0.04436(9) Uani d . 1 1 . .
    Br Br4 0.87224(3) 0.85136(3) 0.35206(2) 0.04081(9) Uani d . 1 1 . .
loop_
    _atom_site_aniso_label
    _atom_site_aniso_U_11
    _atom_site_aniso_U_22
    _atom_site_aniso_U_33
    _atom_site_aniso_U_12
    _atom_site_aniso_U_13
    _atom_site_aniso_U_23
    Br2 0.02809(16) 0.03810(18) 0.03845(17) -0.00452(13) 0.00891(13) 0.00027(13)
    S2 0.0321(4) 0.0389(4) 0.0287(4) 0.0031(3) -0.0038(3) 0.0027(3)
    S1 0.0400(4) 0.0333(4) 0.0329(4) 0.0022(3) -0.0029(3) 0.0078(3)
    N1 0.0239(12) 0.0289(13) 0.0247(12) -0.0012(10) 0.0031(10) -0.0007(10)
    C1 0.0246(15) 0.0331(17) 0.0227(14) 0.0011(12) 0.0078(12) 0.0033(12)
    C2 0.0241(15) 0.0370(17) 0.0214(14) 0.0034(12) 0.0046(12) 0.0039(12)
    C3 0.0276(15) 0.0306(16) 0.0228(14) -0.0027(12) 0.0089(12) 0.0015(12)
    C4 0.0327(17) 0.0301(17) 0.0413(18) 0.0011(13) 0.0104(14) 0.0039(14)
    C5 0.0426(19) 0.0318(18) 0.051(2) -0.0102(15) 0.0146(16) -0.0056(15)
    C6 0.0397(19) 0.046(2) 0.0337(17) -0.0143(15) 0.0019(14) -0.0044(15)
    C7 0.0392(18) 0.0401(19) 0.0307(17) -0.0056(14) -0.0019(14) 0.0038(14)
    C8 0.0362(17) 0.0290(16) 0.0294(16) -0.0023(13) 0.0044(13) 0.0021(13)
    C9 0.0258(15) 0.0332(16) 0.0246(14) -0.0017(12) 0.0065(12) -0.0014(12)
    C10 0.0273(16) 0.045(2) 0.0303(16) -0.0031(14) -0.0017(13) -0.0023(14)
    C11 0.0351(18) 0.053(2) 0.0358(18) -0.0111(16) 0.0003(14) -0.0103(16)
    C12 0.0405(19) 0.0312(17) 0.0397(18) -0.0052(14) 0.0078(15) -0.0068(14)
    C13 0.0378(18) 0.0344(18) 0.0409(18) -0.0014(14) 0.0019(14) -0.0007(14)
    C14 0.0286(16) 0.0334(17) 0.0303(15) -0.0026(13) -0.0010(12) -0.0026(13)
    Fe1 0.0231(2) 0.0242(2) 0.0271(2) 0.00182(16) 0.00160(16) 0.00272(16)
    Br1 0.04259(18) 0.02889(16) 0.03186(16) 0.00849(13) -0.00040(13) 0.00606(12)
    Br3 0.0519(2) 0.02974(18) 0.0529(2) 0.00340(15) 0.01216(16) -0.00932(15)
    Br4 0.02328(15) 0.0481(2) 0.0491(2) -0.00342(14) -0.00431(13) 0.01204(15)
_geom_special_details
;
All e.s.d.'s (except the e.s.d. in the dihedral angle between two l.s. planes)
are estimated using the full covariance matrix. The cell e.s.d.'s are taken
into account individually in the estimation of e.s.d.'s in distances, angles
and torsion angles; correlations between e.s.d.'s in cell parameters are only
used when they are defined by crystal symmetry. An approximate (isotropic)
treatment of cell e.s.d.'s is used for estimating e.s.d.'s involving l.s.
planes.
;
loop_
    _geom_bond_atom_site_label_1
    _geom_bond_atom_site_label_2
    _geom_bond_site_symmetry_2
    _geom_bond_distance
    _geom_bond_publ_flag
    Br2 Fe1 . 2.3357(5) ?
    S2 C2 . 1.729(3) ?
    S2 S1 . 2.0186(11) ?
    S1 C1 . 1.723(3) ?
    N1 C2 . 1.324(3) ?
    N1 C1 . 1.329(3) ?
    C1 C3 . 1.455(4) ?
    C2 C9 . 1.460(4) ?
    C3 C8 . 1.394(4) ?
    C3 C4 . 1.399(4) ?
    C4 C5 . 1.377(4) ?
    C4 H4 . 0.9500 ?
    C5 C6 . 1.375(4) ?
    C5 H5 . 0.9500 ?
    C6 C7 . 1.382(4) ?
    C6 H6 . 0.9500 ?
    C7 C8 . 1.380(4) ?
    C7 H7 . 0.9500 ?
    C8 H8 . 0.9500 ?
    C9 C14 . 1.389(4) ?
    C9 C10 . 1.394(4) ?
    C10 C11 . 1.381(4) ?
    C10 H10 . 0.9500 ?
    C11 C12 . 1.382(4) ?
    C11 H11 . 0.9500 ?
    C12 C13 . 1.379(4) ?
    C12 H12 . 0.9500 ?
    C13 C14 . 1.379(4) ?
    C13 H13 . 0.9500 ?
    C14 H14 . 0.9500 ?
    Fe1 Br1 . 2.3291(5) ?
    Fe1 Br4 . 2.3311(5) ?
    Fe1 Br3 . 2.3317(5) ?
loop_
    _geom_angle_atom_site_label_1
    _geom_angle_atom_site_label_2
    _geom_angle_atom_site_label_3
    _geom_angle_site_symmetry_1
    _geom_angle_site_symmetry_3
    _geom_angle
    _geom_angle_publ_flag
    C2 S2 S1 . . 93.58(10) ?
    C1 S1 S2 . . 94.17(10) ?
    C2 N1 C1 . . 116.2(2) ?
    N1 C1 C3 . . 122.4(2) ?
    N1 C1 S1 . . 117.9(2) ?
    C3 C1 S1 . . 119.7(2) ?
    N1 C2 C9 . . 121.8(2) ?
    N1 C2 S2 . . 118.2(2) ?
    C9 C2 S2 . . 120.1(2) ?
    C8 C3 C4 . . 119.5(3) ?
    C8 C3 C1 . . 119.5(3) ?
    C4 C3 C1 . . 121.1(3) ?
    C5 C4 C3 . . 120.3(3) ?
    C5 C4 H4 . . 119.9 ?
    C3 C4 H4 . . 119.9 ?
    C6 C5 C4 . . 119.8(3) ?
    C6 C5 H5 . . 120.1 ?
    C4 C5 H5 . . 120.1 ?
    C5 C6 C7 . . 120.5(3) ?
    C5 C6 H6 . . 119.7 ?
    C7 C6 H6 . . 119.7 ?
    C8 C7 C6 . . 120.4(3) ?
    C8 C7 H7 . . 119.8 ?
    C6 C7 H7 . . 119.8 ?
    C7 C8 C3 . . 119.5(3) ?
    C7 C8 H8 . . 120.2 ?
    C3 C8 H8 . . 120.2 ?
    C14 C9 C10 . . 119.9(3) ?
    C14 C9 C2 . . 118.3(2) ?
    C10 C9 C2 . . 121.8(3) ?
    C11 C10 C9 . . 119.4(3) ?
    C11 C10 H10 . . 120.3 ?
    C9 C10 H10 . . 120.3 ?
    C10 C11 C12 . . 120.5(3) ?
    C10 C11 H11 . . 119.8 ?
    C12 C11 H11 . . 119.8 ?
    C13 C12 C11 . . 120.0(3) ?
    C13 C12 H12 . . 120.0 ?
    C11 C12 H12 . . 120.0 ?
    C14 C13 C12 . . 120.3(3) ?
    C14 C13 H13 . . 119.9 ?
    C12 C13 H13 . . 119.9 ?
    C13 C14 C9 . . 119.9(3) ?
    C13 C14 H14 . . 120.0 ?
    C9 C14 H14 . . 120.0 ?
    Br1 Fe1 Br4 . . 109.714(19) ?
    Br1 Fe1 Br3 . . 110.324(19) ?
    Br4 Fe1 Br3 . . 108.411(19) ?
    Br1 Fe1 Br2 . . 108.648(19) ?
    Br4 Fe1 Br2 . . 109.921(19) ?
    Br3 Fe1 Br2 . . 109.817(19) ?
_iucr_refine_instructions_details
;
TITL Ph2C2NS2+FeBr4- (RB12036) in P2(1)/c
CELL 0.71073  10.6492  11.4005  15.8046  90.000  96.482  90.000
ZERR    4.00   0.0005   0.0006   0.0008   0.000   0.001   0.000
LATT 1
SYMM -X, 0.5+Y, 0.5-Z
SFAC C  H  N  S  Fe Br
UNIT 56  40  4  8  4  16
OMIT 4 4 3
OMIT -3 1 3
OMIT -5 7 15
OMIT 5 2 1
OMIT 4 3 3
L.S. 12
ACTA 51
BOND $H
FMAP 2
PLAN 10
SIZE 0.066 0.132 0.219
MPLA  6 C3 > C8 C1
MPLA  5 S1 S2 N1 C1 C2 C3 C9
MPLA  6 C9 > C14 C2
TEMP -100.000
WGHT    0.020200    0.615300
FVAR       0.04507
MOLE 1
S2    4    0.662826    0.515669    0.457951    11.00000    0.03206    0.03887 =
         0.02868    0.00273   -0.00379    0.00310
S1    4    0.762197    0.655956    0.506089    11.00000    0.03997    0.03329 =
         0.03291    0.00777   -0.00293    0.00216
N1    3    0.864822    0.456760    0.560246    11.00000    0.02386    0.02895 =
         0.02468   -0.00069    0.00309   -0.00122
C1    1    0.875996    0.572738    0.564505    11.00000    0.02465    0.03305 =
         0.02270    0.00335    0.00784    0.00109
C2    1    0.764901    0.415869    0.511712    11.00000    0.02405    0.03697 =
         0.02136    0.00395    0.00459    0.00342
C3    1    0.979746    0.630430    0.616262    11.00000    0.02761    0.03063 =
         0.02279    0.00148    0.00885   -0.00265
C4    1    0.991722    0.752663    0.616749    11.00000    0.03270    0.03014 =
         0.04125    0.00385    0.01037    0.00105
AFIX  43
H4    2    0.932271    0.799145    0.582149    11.00000   -1.20000
AFIX   0
C5    1    1.089342    0.805862    0.667181    11.00000    0.04257    0.03175 =
         0.05135   -0.00557    0.01458   -0.01024
AFIX  43
H5    2    1.096508    0.888925    0.668055    11.00000   -1.20000
AFIX   0
C6    1    1.176428    0.738364    0.716278    11.00000    0.03971    0.04577 =
         0.03370   -0.00438    0.00186   -0.01434
AFIX  43
H6    2    1.243939    0.775124    0.750860    11.00000   -1.20000
AFIX   0
C7    1    1.166494    0.617455    0.715699    11.00000    0.03924    0.04007 =
         0.03072    0.00383   -0.00186   -0.00556
AFIX  43
H7    2    1.227377    0.571697    0.749694    11.00000   -1.20000
AFIX   0
C8    1    1.068709    0.562842    0.666059    11.00000    0.03623    0.02897 =
         0.02938    0.00211    0.00445   -0.00231
AFIX  43
H8    2    1.062059    0.479742    0.665819    11.00000   -1.20000
AFIX   0
C9    1    0.739655    0.290288    0.503168    11.00000    0.02578    0.03323 =
         0.02459   -0.00145    0.00651   -0.00168
C10   1    0.642886    0.246517    0.444966    11.00000    0.02733    0.04521 =
         0.03032   -0.00228   -0.00169   -0.00311
AFIX  43
H10   2    0.591032    0.298514    0.409381    11.00000   -1.20000
AFIX   0
C11   1    0.623042    0.126916    0.439479    11.00000    0.03511    0.05298 =
         0.03582   -0.01025    0.00027   -0.01113
AFIX  43
H11   2    0.557437    0.096605    0.399762    11.00000   -1.20000
AFIX   0
C12   1    0.697968    0.051009    0.491369    11.00000    0.04048    0.03116 =
         0.03973   -0.00679    0.00782   -0.00520
AFIX  43
H12   2    0.683913   -0.031177    0.487145    11.00000   -1.20000
AFIX   0
C13   1    0.793155    0.094588    0.549289    11.00000    0.03784    0.03436 =
         0.04090   -0.00072    0.00189   -0.00139
AFIX  43
H13   2    0.844065    0.042318    0.585251    11.00000   -1.20000
AFIX   0
C14   1    0.814691    0.213710    0.555191    11.00000    0.02863    0.03340 =
         0.03031   -0.00259   -0.00096   -0.00264
AFIX  43
H14   2    0.880798    0.243375    0.594808    11.00000   -1.20000
AFIX   0
MOLE 2
FE1   5    0.675102    0.820719    0.275040    11.00000    0.02313    0.02415 =
         0.02707    0.00272    0.00160    0.00182
BR1   6    0.615576    0.986724    0.194423    11.00000    0.04259    0.02889 =
         0.03186    0.00606   -0.00040    0.00849
BR2   6    0.523920    0.785597    0.368206    11.00000    0.02809    0.03810 =
         0.03845    0.00027    0.00891   -0.00452
BR3   6    0.689443    0.658791    0.186521    11.00000    0.05186    0.02974 =
         0.05291   -0.00932    0.01216    0.00340
BR4   6    0.872235    0.851363    0.352057    11.00000    0.02328    0.04811 =
         0.04912    0.01204   -0.00431   -0.00342
HKLF 4
END
;
data_global
_journal_date_recd_electronic     2012-12-30
_journal_date_accepted     2013-01-03
_journal_name_full     'Acta Crystallographica, Section E'
_journal_year     2013
_journal_volume     69
_journal_issue      2
_journal_page_first     em95
_journal_page_last     em95
_journal_paper_category     QM
_journal_paper_doi     10.1107/S1600536813000275
_journal_coeditor_code     QM2091
_publ_contact_author_name     'Ren\'e T. Boer\'e'
_publ_contact_author_address
;
Department of Chemistry and Biochemistry
University of Lethbridge
Lethbridge
Alberta
Canada T1K 3M4
;
_publ_contact_author_email     boere@uleth.ca
_publ_contact_author_fax     '+1-403-329-2057'
_publ_contact_author_phone     '+1-403-329-2045'
_publ_section_title
;
3,5-Diphenyl-1,2,4-dithiazolium tetrabromidoferrate(III)
;
loop_
    _publ_author_name
    _publ_author_address
    'Shotonwa, Ibukun O.'
;
Department of Chemistry and Biochemistry
University of Lethbridge
Lethbridge
Alberta
Canada T1K 3M4
;
    'Boer\'e, Ren\'e T.'
;
Department of Chemistry and Biochemistry
University of Lethbridge
Lethbridge
Alberta
Canada T1K 3M4
;
