# Supplementary material for: 3,5-Diphenyl-1,2,4-dithia­zolium tetra­bromidoferrate(III)
Source: Acta Crystallogr Sect E Struct Rep Online. 2013 Jan 12;69(Pt 2):m95. doi: 10.1107/S1600536813000275 (PMC3569193; doi:10.1107/S1600536813000275)
Supplement: Supplementary file 2 [file e-69-00m95-Isup2.hkl]

# 
# h,k,l, Fc-squared, Fo-squared, sigma(Fo-squared) and status flag 
# 
data_I
_shelx_title ' Ph2C2NS2+FeBr4- (RB12036) in P2(1)/c' 
_shelx_refln_list_code          4 
_shelx_F_calc_maximum      696.70 
_exptl_crystal_F_000      1196.00 
_reflns_d_resolution_high  0.7653 
 
loop_ 
 _symmetry_equiv_pos_as_xyz 
 'x, y, z' 
 '-x, y+1/2, -z+1/2' 
 '-x, -y, -z' 
 'x, -y-1/2, z-1/2' 
 
_cell_length_a    10.6492 
_cell_length_b    11.4005 
_cell_length_c    15.8046 
_cell_angle_alpha  90.000 
_cell_angle_beta   96.482 
_cell_angle_gamma  90.000 
 
_shelx_F_squared_multiplier     1.000 
 
loop_ 
 _refln_index_h 
 _refln_index_k 
 _refln_index_l 
 _refln_F_squared_calc 
 _refln_F_squared_meas 
 _refln_F_squared_sigma 
 _refln_observed_status 
   1   0   0    19280.11    20038.13    247.79 o 
   2   0   0    22949.63    23458.26    190.97 o 
   3   0   0     6312.77     6166.84     71.03 o 
   4   0   0    19704.72    19421.40    177.99 o 
   5   0   0    25195.66    24922.62    227.08 o 
   6   0   0    24078.84    24105.50    229.87 o 
   7   0   0       96.41      105.90     31.47 o 
   8   0   0     5251.96     5382.09    105.20 o 
   9   0   0     3133.87     3132.99     87.13 o 
  10   0   0      297.82      264.35     78.09 o 
  11   0   0     6038.37     6116.38    297.83 o 
  12   0   0      722.24      838.89    140.30 o 
  13   0   0      813.51      614.34    231.37 o 
   1   1   0    36607.65    38798.38    252.20 o 
   2   1   0    11367.75    11539.48     73.19 o 
   3   1   0     1743.82     1747.07     25.87 o 
   4   1   0    10742.90    10724.77     76.07 o 
   5   1   0      574.59      514.42     21.88 o 
   6   1   0    34992.01    34829.58    210.49 o 
   7   1   0     9463.77     9480.57     89.55 o 
   8   1   0     4795.80     4861.01     73.02 o 
   9   1   0     3399.74     3463.11     72.70 o 
  10   1   0     4728.38     4786.17    106.41 o 
  11   1   0     3622.33     3573.08    170.91 o 
  12   1   0     5519.74     5626.78    166.61 o 
  13   1   0      792.26      814.40    112.44 o 
   0   2   0    18273.24    19036.49    154.01 o 
   1   2   0       60.18       52.64      8.46 o 
   2   2   0      876.85      876.51     22.81 o 
   3   2   0    12574.80    12825.17     86.08 o 
   4   2   0    29850.80    30544.85    185.09 o 
   5   2   0    24471.05    23856.65    156.04 o 
   6   2   0     9125.75     8872.05     80.47 o 
   7   2   0      325.23      312.78     25.32 o 
   8   2   0     1168.72     1128.29     50.56 o 
   9   2   0     2274.06     2171.87     69.54 o 
  10   2   0        3.30      -12.05     40.04 o 
  11   2   0      112.86       47.08     50.01 o 
  12   2   0      161.80      136.85     63.84 o 
  13   2   0        6.70      195.15    116.57 o 
   1   3   0     1329.11     1354.83     21.27 o 
   2   3   0      628.03      610.26     21.07 o 
   3   3   0       36.78       47.72     10.25 o 
   4   3   0     1241.67     1258.43     24.66 o 
   5   3   0     7278.02     7255.75     65.90 o 
   6   3   0      932.41      864.73     30.46 o 
   7   3   0     5630.80     5596.42     71.66 o 
   8   3   0     2938.67     2984.50    104.87 o 
   9   3   0      307.11      356.07     43.41 o 
  10   3   0     1503.21     1611.90     73.50 o 
  11   3   0      263.29      325.84     50.63 o 
  12   3   0      932.09      761.30    102.07 o 
  13   3   0      393.34      548.01    103.72 o 
   0   4   0      385.65      415.86     23.98 o 
   1   4   0    31757.72    32524.09    199.28 o 
   2   4   0    17744.35    17749.52    113.64 o 
   3   4   0      939.20     1049.53     25.59 o 
   4   4   0       56.56       80.69     12.22 o 
   5   4   0     8460.46     8228.14     69.57 o 
   6   4   0      124.90      124.11     25.50 o 
   7   4   0     8531.58     8405.81    112.24 o 
   8   4   0      491.19      575.22     45.87 o 
   9   4   0     4586.07     4510.06     93.60 o 
  10   4   0       24.04        2.79     51.55 o 
  11   4   0     3765.60     3743.51    120.59 o 
  12   4   0      143.14      192.68     73.84 o 
  13   4   0      105.70       89.49    116.53 o 
   1   5   0    48823.91    49299.97    282.63 o 
   2   5   0     5536.47     5874.43     53.34 o 
   3   5   0     5339.54     5570.35     59.65 o 
   4   5   0    13691.06    13496.93    108.63 o 
   5   5   0     5607.69     5329.24     71.16 o 
   6   5   0     9950.92     9919.12    119.86 o 
   7   5   0      217.73      202.78     36.99 o 
   8   5   0       32.04        2.58     36.14 o 
   9   5   0      115.78      155.25     46.48 o 
  10   5   0     9592.29     9524.13    171.97 o 
  11   5   0       45.13       55.58     58.04 o 
  12   5   0      279.95      377.96     75.74 o 
  13   5   0      396.66      600.59    216.60 o 
   0   6   0    61032.21    58438.11    474.44 o 
   1   6   0     6459.89     6598.90     61.69 o 
   2   6   0    14069.18    13730.28    100.96 o 
   3   6   0    23818.88    23709.19    168.12 o 
   4   6   0    15702.91    15345.39    141.72 o 
   5   6   0     5401.04     5302.12     88.99 o 
   6   6   0     1817.66     1718.57     63.47 o 
   7   6   0      231.00      248.83     45.78 o 
   8   6   0      112.56      105.89     43.00 o 
   9   6   0     1127.55     1232.93     80.02 o 
  10   6   0      256.00      213.80     71.66 o 
  11   6   0     3586.30     3629.10    130.30 o 
  12   6   0       56.52      110.94     70.68 o 
   1   7   0    29765.20    29215.39    188.03 o 
   2   7   0    14134.29    14061.98    116.34 o 
   3   7   0       98.08      152.68     23.33 o 
   4   7   0     3837.04     3664.18     63.71 o 
   5   7   0     5524.31     5472.75     90.09 o 
   6   7   0        7.36      -29.63     38.97 o 
   7   7   0      696.38      720.46     53.59 o 
   8   7   0      491.81      429.61     62.17 o 
   9   7   0      337.82      323.12     63.19 o 
  10   7   0     1066.58     1078.33     88.02 o 
  11   7   0       10.13       42.72     68.90 o 
  12   7   0      713.84      722.52     92.86 o 
   0   8   0      457.61      507.94     38.29 o 
   1   8   0        7.53       -7.82     22.96 o 
   2   8   0      601.89      688.58     34.21 o 
   3   8   0       45.69       52.53     26.92 o 
   4   8   0     4388.42     4425.69     82.30 o 
   5   8   0     8037.95     7761.67    121.64 o 
   6   8   0      149.39      150.51     45.41 o 
   7   8   0        2.30       -8.36     50.06 o 
   8   8   0     3643.02     3550.99    122.49 o 
   9   8   0      625.53      590.35     70.80 o 
  10   8   0       75.57       78.30     69.86 o 
  11   8   0      557.28      277.09     79.52 o 
   1   9   0     5762.36     5607.99     75.64 o 
   2   9   0       24.57       15.25     28.08 o 
   3   9   0      566.98      628.18     50.73 o 
   4   9   0       28.31        0.69     43.40 o 
   5   9   0      240.21      214.10     46.06 o 
   6   9   0      252.33      262.00     55.45 o 
   7   9   0     2887.18     2773.85    108.57 o 
   8   9   0      523.12      463.13     70.94 o 
   9   9   0       45.47       40.58     69.32 o 
  10   9   0      534.87      512.01     80.42 o 
  11   9   0      128.97       88.61    196.91 o 
   0  10   0      582.01      563.97     57.51 o 
   1  10   0     5798.20     5709.25     98.27 o 
   2  10   0     2891.94     2800.79     97.97 o 
   3  10   0       14.41       18.71     39.46 o 
   4  10   0       88.97       46.02     42.68 o 
   5  10   0     1956.13     2032.11     99.54 o 
   6  10   0        3.50        6.80     54.46 o 
   7  10   0     4155.72     4167.37    131.36 o 
   8  10   0       31.87        3.36     62.49 o 
   9  10   0     1076.98     1182.43    100.38 o 
  10  10   0        4.66        7.39     67.80 o 
   1  11   0     2109.01     1964.93    105.78 o 
   2  11   0     2711.28     2653.29    119.61 o 
   3  11   0     3102.97     3211.67    103.59 o 
   4  11   0     1831.28     1864.71     93.79 o 
   5  11   0      223.09      150.01     57.05 o 
   6  11   0     2323.83     2273.96    112.44 o 
   7  11   0        5.52       19.72     95.99 o 
   8  11   0      116.96      257.53     76.91 o 
   9  11   0      317.50      403.03     85.49 o 
   0  12   0     2527.64     2383.83    300.29 o 
   1  12   0       22.28       -3.22     57.05 o 
   2  12   0     3967.52     4043.99    129.75 o 
   3  12   0     5725.27     5972.76    156.90 o 
   4  12   0     1303.43     1133.86     82.23 o 
   5  12   0        0.59      -54.65     58.46 o 
   6  12   0       19.87       17.73     64.13 o 
   7  12   0        3.50      -39.91     70.69 o 
   8  12   0       95.69      -46.69     71.07 o 
   1  13   0     2618.32     2525.85    134.83 o 
   2  13   0     3255.61     3237.23    143.56 o 
   3  13   0        1.43      -71.74     71.74 o 
   4  13   0     1828.82     2004.72    120.26 o 
   5  13   0     1128.31     1185.50    143.27 o 
   6  13   0      547.01      467.96     82.23 o 
   1  14   0      125.85       64.00    147.68 o 
   2  14   0      399.04      351.39     95.49 o 
   3  14   0     1125.34     1244.77    121.32 o 
   4  14   0        5.45      -25.81     88.59 o 
 -13   1   1       47.03      111.26     92.73 o 
 -12   1   1     1707.53     1588.93     97.06 o 
 -11   1   1     1590.63     1476.58     88.02 o 
 -10   1   1      570.38      574.39     49.15 o 
  -9   1   1     3301.00     3344.38     69.41 o 
  -8   1   1      199.55      262.00     27.62 o 
  -7   1   1     2175.30     2274.88     45.93 o 
  -6   1   1     2431.60     2490.80     42.30 o 
  -5   1   1    16086.40    15967.22    113.74 o 
  -4   1   1     1516.27     1601.42     27.93 o 
  -3   1   1    10184.84    10378.45     73.77 o 
  -2   1   1      913.53      937.98     16.93 o 
  -1   1   1     7483.80     7798.92     60.29 o 
   0   1   1     3344.35     3501.06     32.03 o 
   1   1   1     7014.52     7518.67     54.70 o 
   2   1   1     5599.27     5920.59     51.74 o 
   3   1   1    42413.58    43855.74    247.63 o 
   4   1   1     4209.20     4203.63     43.37 o 
   5   1   1       16.03       40.31     14.14 o 
   6   1   1       31.01       56.60     17.32 o 
   7   1   1    15014.03    15023.16    119.98 o 
   8   1   1     1155.70     1262.49     46.51 o 
   9   1   1     3663.33     3520.98     79.31 o 
  10   1   1      683.31      679.54     59.96 o 
  11   1   1     2088.72     2289.34    208.75 o 
  12   1   1       16.95       54.11     59.18 o 
  13   1   1        0.73       12.57     74.02 o 
 -13   2   1       70.88       41.20     98.80 o 
 -12   2   1       74.12       29.11     77.22 o 
 -11   2   1     2278.69     2375.80    105.31 o 
 -10   2   1     1166.47     1182.40     62.13 o 
  -9   2   1       45.05       87.32     37.25 o 
  -8   2   1     4639.26     4575.63     99.31 o 
  -7   2   1      389.14      401.00     28.87 o 
  -6   2   1    20175.23    20296.97    148.19 o 
  -5   2   1     1216.34     1236.19     29.39 o 
  -4   2   1     9830.20     9826.54     75.61 o 
  -3   2   1    29065.81    29328.33    165.61 o 
  -2   2   1      747.47      787.62     19.83 o 
  -1   2   1      992.84      939.92     16.72 o 
   0   2   1    24543.27    25736.31    144.54 o 
   1   2   1     5237.93     5440.28     39.88 o 
   2   2   1     9230.50     9790.08     76.55 o 
   3   2   1     4660.49     4929.18     42.81 o 
   4   2   1     2056.87     2053.92     29.97 o 
   6   2   1     5368.21     5218.89     58.43 o 
   7   2   1     1046.13      966.48     38.49 o 
   8   2   1     4422.54     4298.89     80.59 o 
   9   2   1     2063.09     2093.02     69.76 o 
  10   2   1       25.26       -2.14     37.67 o 
  11   2   1      107.63      186.66     61.99 o 
  12   2   1     1027.28      991.75     85.62 o 
  13   2   1      529.29      454.69     98.06 o 
 -13   3   1       47.64      -55.26     75.97 o 
 -12   3   1      689.50      537.39     78.12 o 
 -11   3   1     1357.22     1486.27     90.26 o 
 -10   3   1     4887.78     4801.60    140.21 o 
  -9   3   1     5603.70     5532.44    100.35 o 
  -8   3   1     3945.22     3964.38     82.21 o 
  -7   3   1     2140.24     2113.10     52.36 o 
  -6   3   1      286.07      221.48     21.58 o 
  -5   3   1     7356.20     7301.12     66.66 o 
  -4   3   1    16806.34    17076.28    115.14 o 
  -3   3   1     2007.35     2015.25     30.96 o 
  -2   3   1    39553.36    39910.23    240.13 o 
  -1   3   1     7091.54     7426.65     54.11 o 
   0   3   1    50863.69    52974.61    291.64 o 
   1   3   1     2518.65     2511.39     27.87 o 
   2   3   1    12741.64    13071.64     82.48 o 
   3   3   1     1072.67     1217.09     20.86 o 
   4   3   1    20738.20    21858.36    139.88 o 
   5   3   1     7436.75     7586.00     67.47 o 
   6   3   1    37678.80    37176.63    248.43 o 
   7   3   1     1641.25     1676.71     49.85 o 
   8   3   1     8070.07     7876.70    113.18 o 
   9   3   1     1988.33     2074.37     72.54 o 
  10   3   1     2047.39     2066.78     80.92 o 
  11   3   1       75.62       54.25     50.22 o 
  12   3   1      437.72      466.44    126.83 o 
  13   3   1      313.97      301.77     80.29 o 
 -13   4   1      561.82      421.96    104.90 o 
 -12   4   1      428.65      503.42     84.80 o 
 -11   4   1     3518.35     3545.84    120.76 o 
 -10   4   1      541.98      486.94     66.41 o 
  -9   4   1      889.01      753.74     49.40 o 
  -8   4   1     1979.53     1950.77     65.29 o 
  -7   4   1     3446.42     3327.18     72.52 o 
  -6   4   1    23657.19    23839.03    175.75 o 
  -5   4   1      834.96      857.83     25.18 o 
  -4   4   1      479.84      457.50     23.04 o 
  -3   4   1    16291.19    16042.39    115.75 o 
  -2   4   1    11354.43    11623.67     87.71 o 
  -1   4   1     9872.38    10291.11     73.33 o 
   0   4   1     3633.04     3527.09     36.43 o 
   1   4   1     1129.73     1176.24     22.46 o 
   2   4   1      601.44      630.10     18.05 o 
   3   4   1     1086.12     1191.80     22.06 o 
   4   4   1     1296.63     1348.57     25.26 o 
   5   4   1     8724.87     8441.69     87.10 o 
   6   4   1       20.27      -18.54     27.28 o 
   7   4   1     1274.91     1346.93     57.87 o 
   8   4   1       61.10       94.02     38.28 o 
   9   4   1     3619.44     3608.46    101.35 o 
  10   4   1      645.81      557.53     53.67 o 
  11   4   1      163.79      132.77     53.70 o 
  12   4   1      132.51      113.37     92.06 o 
  13   4   1       72.53      189.97     92.84 o 
 -13   5   1     1132.26     1135.39    154.19 o 
 -12   5   1     1311.78     1406.83     98.17 o 
 -11   5   1      764.36      770.62     80.51 o 
 -10   5   1      496.24      518.87     67.13 o 
  -9   5   1      694.03      648.00     62.69 o 
  -8   5   1     2283.93     2322.58     76.91 o 
  -7   5   1      118.63      137.36     36.46 o 
  -6   5   1     1754.73     1694.43     52.80 o 
  -5   5   1     5393.13     5341.42     64.99 o 
  -4   5   1     2795.94     2848.40     54.37 o 
  -3   5   1      113.72      120.95     17.00 o 
  -2   5   1     1509.70     1371.19     25.42 o 
  -1   5   1     7569.39     7911.42     64.69 o 
   0   5   1      216.06      252.73     15.55 o 
   1   5   1     8333.72     7749.26     64.36 o 
   2   5   1    28807.65    28750.69    176.32 o 
   3   5   1    24452.48    24353.23    154.90 o 
   4   5   1     7449.28     7465.38     65.72 o 
   5   5   1     1697.53     1682.43     53.05 o 
   6   5   1      102.33      132.09     30.23 o 
   7   5   1       26.75       26.69     34.35 o 
   8   5   1      607.30      533.49     48.34 o 
   9   5   1      824.33      832.85     57.69 o 
  10   5   1     2150.67     2180.72    114.11 o 
  11   5   1      806.12      886.09     94.30 o 
  12   5   1     1068.39      990.81     88.97 o 
 -12   6   1      480.31      581.86     83.49 o 
 -11   6   1      122.32       67.35     66.05 o 
 -10   6   1     3043.02     3292.40    189.63 o 
  -9   6   1     3029.74     3163.67    106.58 o 
  -8   6   1       42.27        0.14     45.59 o 
  -7   6   1     5016.96     4742.42    142.00 o 
  -6   6   1     1386.35     1429.63     57.55 o 
  -5   6   1     8780.65     8794.96     98.43 o 
  -4   6   1     5186.52     5128.67     63.21 o 
  -3   6   1     2251.74     2244.00     41.11 o 
  -2   6   1     1749.56     1822.29     31.80 o 
  -1   6   1    15434.12    16107.42    113.68 o 
   0   6   1     8904.67     8564.11     72.65 o 
   1   6   1    27406.33    27193.17    172.46 o 
   2   6   1      254.65      229.22     19.20 o 
   3   6   1      776.18      790.15     25.11 o 
   4   6   1        3.19        7.54     21.03 o 
   5   6   1     3967.31     3919.53     74.84 o 
   6   6   1      613.75      674.92     46.66 o 
   7   6   1      741.11      782.10     51.96 o 
   8   6   1     2275.00     2341.33     79.42 o 
   9   6   1       89.53       79.85     47.30 o 
  10   6   1      106.20       74.72     74.42 o 
  11   6   1      104.32       78.29     66.34 o 
  12   6   1       11.63       38.00     72.03 o 
 -12   7   1        2.72       50.43     70.85 o 
 -11   7   1      182.86      277.69     89.80 o 
 -10   7   1      155.50      147.85     63.19 o 
  -9   7   1      999.95     1080.54     78.96 o 
  -8   7   1     2632.65     2637.51    100.02 o 
  -7   7   1     1682.87     1594.88     99.43 o 
  -6   7   1     2018.23     1892.26     69.71 o 
  -5   7   1     7291.67     7437.39    118.30 o 
  -4   7   1     9616.48     9604.15     95.53 o 
  -3   7   1     5298.39     5182.17     66.12 o 
  -2   7   1      120.63      116.73     21.40 o 
  -1   7   1    10335.67    10205.19     86.48 o 
   0   7   1     2138.05     2053.51     38.68 o 
   1   7   1     4718.48     4698.28     55.94 o 
   2   7   1     6962.21     6948.32     68.59 o 
   3   7   1     4652.25     4648.79     61.63 o 
   4   7   1      767.50      730.82     42.86 o 
   5   7   1      820.03      795.66     46.47 o 
   6   7   1     7326.92     7314.55    178.82 o 
   7   7   1    26886.57    27184.04    274.34 o 
   8   7   1     1984.65     2082.03     83.83 o 
   9   7   1       77.34        3.89     53.63 o 
  10   7   1      153.40      135.21     63.43 o 
  11   7   1      698.08      830.89     86.04 o 
  12   7   1      854.95      882.88    114.53 o 
 -11   8   1      294.34      230.75     78.78 o 
 -10   8   1     1514.28     1556.50    100.48 o 
  -9   8   1     1240.11     1258.36    105.65 o 
  -8   8   1      536.86      424.48     68.39 o 
  -7   8   1      439.45      369.50     59.37 o 
  -6   8   1      492.09      436.62     58.29 o 
  -5   8   1    15843.46    15631.11    181.04 o 
  -4   8   1    16637.95    16818.93    184.18 o 
  -3   8   1      158.71      104.45     26.11 o 
  -2   8   1     3283.74     3122.18     55.97 o 
  -1   8   1     3267.11     3117.61     54.00 o 
   0   8   1      265.51      306.36     25.38 o 
   1   8   1     2828.74     2789.73     55.14 o 
   2   8   1     4118.96     4020.59     62.11 o 
   3   8   1      212.61      227.13     34.25 o 
   4   8   1     4625.57     4417.82     89.12 o 
   5   8   1      112.95      136.91     38.74 o 
   6   8   1     6297.87     6085.00    115.35 o 
   7   8   1      190.59      123.13     61.64 o 
   8   8   1     7163.08     6997.38    148.07 o 
   9   8   1      633.70      691.78     91.33 o 
  10   8   1      716.44      705.35     83.48 o 
  11   8   1       56.91      148.89     75.48 o 
 -11   9   1     1435.83     1462.08    241.22 o 
 -10   9   1     2959.34     2963.96    129.47 o 
  -9   9   1       18.17      -13.37     78.13 o 
  -8   9   1      136.47      135.50     64.47 o 
  -7   9   1      290.70      298.19     63.60 o 
  -6   9   1       43.23       31.87     48.27 o 
  -5   9   1     1892.33     1824.37     84.78 o 
  -4   9   1     2858.24     2507.91     78.53 o 
  -3   9   1     2784.73     2803.91     70.30 o 
  -2   9   1     1717.24     1650.91     55.99 o 
  -1   9   1      334.61      442.93     35.39 o 
   0   9   1       66.29       49.34     26.11 o 
   1   9   1      851.32      873.79     39.43 o 
   2   9   1    13321.87    12920.99    130.81 o 
   3   9   1     9095.39     8930.81    118.54 o 
   4   9   1     2960.80     2915.05     82.12 o 
   5   9   1      373.36      379.27     53.60 o 
   6   9   1      420.55      424.79     50.93 o 
   7   9   1      798.33      709.82     72.99 o 
   8   9   1      178.45      132.25     61.17 o 
   9   9   1      189.74      156.62     66.25 o 
  10   9   1     1533.93     1424.29    105.02 o 
 -10  10   1      776.91      781.09     89.33 o 
  -9  10   1     3527.66     3581.51    141.41 o 
  -8  10   1     1131.48     1180.04     92.00 o 
  -7  10   1       38.60       30.14     62.34 o 
  -6  10   1      292.57      322.05     61.23 o 
  -5  10   1      105.88      145.83     52.94 o 
  -4  10   1     1577.78     1542.90     81.03 o 
  -3  10   1      729.87      811.47     54.92 o 
  -2  10   1       47.19       43.48     34.94 o 
  -1  10   1      262.90      293.00     39.84 o 
   0  10   1     2530.32     2506.25     63.68 o 
   1  10   1     3761.77     3617.41     71.67 o 
   2  10   1     4761.69     4732.71    100.38 o 
   3  10   1      709.21      701.06     52.59 o 
   4  10   1      995.44     1012.04     63.22 o 
   5  10   1     2758.10     2596.92    105.66 o 
   6  10   1     1537.93     1488.06     88.69 o 
   7  10   1       22.58       11.72     58.21 o 
   8  10   1      207.53      230.48     69.26 o 
   9  10   1      281.70      232.77     72.77 o 
  10  10   1       25.11      -15.41     77.57 o 
  -9  11   1      540.32      627.27     88.30 o 
  -8  11   1      317.61      146.82     90.17 o 
  -7  11   1       68.23       16.51     75.99 o 
  -6  11   1      542.75      598.29     71.92 o 
  -5  11   1      473.82      567.15     70.93 o 
  -4  11   1     2271.99     2480.07     98.84 o 
  -3  11   1       53.98      132.54     51.13 o 
  -2  11   1     4308.37     4580.50    125.83 o 
  -1  11   1     2928.74     2624.64     75.05 o 
   0  11   1     1116.00     1244.74     59.86 o 
   1  11   1       68.10       42.57     53.50 o 
   2  11   1     1679.92     1783.77     85.98 o 
   3  11   1      157.99      180.42     46.28 o 
   4  11   1      439.21      585.23     86.09 o 
   5  11   1     1535.53     1686.07    167.62 o 
   6  11   1     2012.06     1924.06    122.16 o 
   7  11   1        0.91       -7.62     66.68 o 
   8  11   1      103.14       92.11     70.06 o 
   9  11   1      549.36      382.67     86.09 o 
  -8  12   1      546.78      595.43     90.56 o 
  -7  12   1       11.07      -65.95     66.42 o 
  -6  12   1        3.27      -54.56     63.36 o 
  -5  12   1       10.06      -50.13     50.13 o 
  -4  12   1      200.35      198.37     62.57 o 
  -3  12   1     9794.05    10162.88    200.46 o 
  -2  12   1     1602.98     1575.61    166.98 o 
  -1  12   1      708.70      667.75     73.43 o 
   0  12   1      996.25      995.26     80.26 o 
   1  12   1     4661.23     4457.31    127.22 o 
   2  12   1      452.81      455.03     78.07 o 
   3  12   1     1452.78     1511.49    101.33 o 
   4  12   1      398.67      420.91     75.37 o 
   5  12   1     1140.32     1026.07     83.16 o 
   6  12   1      524.84      543.56     80.34 o 
   7  12   1      159.98      123.41     75.61 o 
   8  12   1      112.97       89.16    139.41 o 
  -6  13   1      562.87      676.60     86.15 o 
  -5  13   1      298.18      392.28     87.82 o 
  -4  13   1     2241.26     2413.46    134.61 o 
  -3  13   1      447.28      440.63     82.41 o 
  -2  13   1     1100.63     1169.64    104.60 o 
  -1  13   1      107.05      324.91    152.61 o 
   0  13   1        9.85      -73.84    123.07 o 
   1  13   1      351.42      410.45     70.91 o 
   2  13   1      160.88      166.22     81.44 o 
   3  13   1     1218.57     1384.37    120.99 o 
   4  13   1      751.53      941.19    115.75 o 
   5  13   1      215.63      241.44    121.50 o 
   6  13   1       29.56       -1.36     69.59 o 
  -4  14   1     1309.28     1266.74    128.51 o 
  -3  14   1      294.51      275.50     98.33 o 
  -2  14   1      137.03       14.77    157.53 o 
  -1  14   1       13.09     -118.15    147.68 o 
   0  14   1        8.77      -39.38    142.76 o 
   2  14   1      585.99      448.04     97.07 o 
   3  14   1      312.82      301.08    144.06 o 
   4  14   1      271.44      303.93    106.37 o 
 -13   0   2      318.88      467.67    172.30 o 
 -12   0   2      149.32      244.95    177.22 o 
 -11   0   2     1633.39     1901.58    155.60 o 
 -10   0   2     3159.81     3219.21    105.99 o 
  -9   0   2    14606.20    14632.92    186.15 o 
  -8   0   2     2736.10     2709.55     93.24 o 
  -7   0   2       89.57      103.19     31.90 o 
  -6   0   2    48423.99    48172.46    411.54 o 
  -5   0   2     5928.89     5745.54     82.57 o 
  -4   0   2     6455.76     6457.73     81.55 o 
  -3   0   2      231.91      318.91     22.17 o 
  -2   0   2     6628.39     6785.47     70.52 o 
  -1   0   2     9878.87    10118.92     93.90 o 
   0   0   2    13385.38    14362.71    126.66 o 
   1   0   2     4577.51     4963.85     53.82 o 
   2   0   2    28475.08    29520.77    238.65 o 
   3   0   2    53232.64    54300.66    428.32 o 
   4   0   2    33910.61    33785.43    284.45 o 
   5   0   2     3599.42     3472.36     62.84 o 
   6   0   2     4720.95     4539.25    112.77 o 
   7   0   2     4668.48     4670.14     86.86 o 
   8   0   2    18283.22    18161.02    203.05 o 
   9   0   2     5246.92     5381.58    301.90 o 
  10   0   2     2948.45     2808.91    125.38 o 
  11   0   2      219.03       75.13    124.46 o 
  12   0   2     1135.68     1156.87    142.59 o 
  13   0   2      714.06      674.40    130.22 o 
 -13   1   2       40.43      171.51    120.06 o 
 -12   1   2     2549.89     2546.27    149.34 o 
 -11   1   2       85.05      171.73     51.22 o 
 -10   1   2      197.05      175.68     74.45 o 
  -9   1   2       72.85       70.03     30.24 o 
  -8   1   2     3704.81     3645.98     57.99 o 
  -7   1   2     3507.71     3369.85     53.60 o 
  -6   1   2      619.60      652.49     27.65 o 
  -5   1   2    30714.58    29981.06    189.29 o 
  -4   1   2    14598.52    14689.83    102.73 o 
  -3   1   2    60945.09    63679.08    336.57 o 
  -2   1   2     2817.57     2946.15     29.22 o 
  -1   1   2     7325.80     7632.99     57.92 o 
   0   1   2     6726.71     7193.64     47.26 o 
   1   1   2    51912.42    54174.27    352.63 o 
   2   1   2    55794.42    57029.63    352.02 o 
   3   1   2    54286.02    56108.77    312.30 o 
   4   1   2    12661.52    12613.02     89.63 o 
   5   1   2       11.37       28.74     14.54 o 
   6   1   2    11224.59    10987.10     91.60 o 
   7   1   2     5220.45     5184.02     63.51 o 
   8   1   2     7095.87     7406.44    100.24 o 
   9   1   2     1727.74     1665.36     57.70 o 
  10   1   2     2832.02     2891.39     93.18 o 
  11   1   2     1693.18     1751.19     93.79 o 
  12   1   2      153.13      116.11     63.06 o 
  13   1   2      471.77      653.45    100.01 o 
 -13   2   2      518.94      550.12    125.17 o 
 -12   2   2     3506.55     3671.25    136.65 o 
 -11   2   2     9086.10     9037.72    149.22 o 
 -10   2   2     1686.54     1600.67     67.76 o 
  -9   2   2       22.00       36.51     33.42 o 
  -8   2   2     1394.62     1335.81     45.19 o 
  -7   2   2     2014.56     2055.97     45.54 o 
  -6   2   2    20902.78    20461.42    145.86 o 
  -5   2   2    20438.92    19974.35    136.70 o 
  -4   2   2    12891.79    13066.91     94.20 o 
  -3   2   2    11912.38    12493.27     88.12 o 
  -2   2   2     1367.08     1419.94     20.62 o 
  -1   2   2     2394.82     2488.09     28.51 o 
   0   2   2     4322.20     4409.27     35.44 o 
   1   2   2     9289.06     9632.32     68.97 o 
   2   2   2    11154.88    11385.02     88.27 o 
   3   2   2    25870.39    26041.59    180.44 o 
   4   2   2     7767.78     8069.71     64.86 o 
   5   2   2    19096.56    19495.41    132.79 o 
   6   2   2     4953.35     4920.69     57.04 o 
   7   2   2       12.60        1.30     26.24 o 
   8   2   2    11000.65    10705.64    119.68 o 
   9   2   2    20668.39    19904.69    222.98 o 
  10   2   2     2728.18     2730.38     99.44 o 
  11   2   2      495.42      572.62     72.81 o 
  12   2   2      192.25      175.39     65.81 o 
  13   2   2       10.78       45.94     65.11 o 
 -13   3   2      659.40      682.65    108.62 o 
 -12   3   2       77.18       36.30     67.98 o 
 -11   3   2      103.55      112.47     51.51 o 
 -10   3   2      112.79       65.28     64.13 o 
  -9   3   2      415.84      368.87     45.96 o 
  -8   3   2      835.35      881.99     47.00 o 
  -7   3   2      333.64      371.33     29.51 o 
  -6   3   2      213.37      179.79     21.10 o 
  -5   3   2     1303.70     1333.11     36.82 o 
  -4   3   2     8288.86     8169.74     67.14 o 
  -3   3   2     1540.65     1585.86     27.68 o 
  -2   3   2     6295.41     6608.30     56.09 o 
  -1   3   2    18549.32    19582.34    119.11 o 
   0   3   2     6242.13     6498.30     50.39 o 
   1   3   2    13265.63    13723.22     88.79 o 
   2   3   2     7875.17     7937.60     70.91 o 
   3   3   2      666.90      696.95     24.36 o 
   4   3   2     1716.74     1711.36     53.06 o 
   5   3   2     1055.07     1059.62     26.21 o 
   6   3   2      734.93      722.90     35.11 o 
   7   3   2     4014.52     4000.85     69.62 o 
   8   3   2      120.30       93.32     36.49 o 
   9   3   2     1348.34     1463.27     73.71 o 
  10   3   2      129.05       59.66     43.41 o 
  11   3   2      759.17      850.43    104.49 o 
  12   3   2       76.27      161.04     62.12 o 
  13   3   2       28.32      -93.29     93.29 o 
 -13   4   2      277.18      149.45     81.96 o 
 -12   4   2       65.50       75.29     63.68 o 
 -11   4   2      672.99      684.85     72.91 o 
 -10   4   2     1293.98     1372.85    185.04 o 
  -9   4   2      786.43      732.09     64.22 o 
  -8   4   2    15622.06    15330.32    164.53 o 
  -7   4   2    27706.42    27444.80    218.90 o 
  -6   4   2     3465.15     3451.90     60.10 o 
  -5   4   2     1046.16     1054.19     27.51 o 
  -4   4   2      831.31      900.61     28.40 o 
  -3   4   2     1998.05     1955.82     33.09 o 
  -2   4   2    16080.28    16222.12    114.18 o 
  -1   4   2        4.53       -4.57     10.09 o 
   0   4   2      260.75      265.03     14.37 o 
   1   4   2     4297.83     4222.50     41.36 o 
   2   4   2     1277.05     1312.10     23.61 o 
   3   4   2    15632.84    15655.81    114.21 o 
   4   4   2     2246.33     2405.01     44.00 o 
   5   4   2    42007.47    42888.39    298.06 o 
   6   4   2    12434.46    12388.02    136.06 o 
   7   4   2     6137.89     6157.96     98.63 o 
   8   4   2        1.16      -25.72     34.66 o 
   9   4   2     4442.66     4679.87    105.76 o 
  10   4   2      212.39      233.19     48.92 o 
  11   4   2       30.44       71.99     50.29 o 
  12   4   2      293.08      421.21    137.57 o 
  13   4   2     3101.16     3163.77    159.12 o 
 -13   5   2      241.41      399.55     81.83 o 
 -12   5   2      607.23      543.92     75.65 o 
 -11   5   2      262.90      262.75     66.63 o 
 -10   5   2      838.17      792.41     75.82 o 
  -9   5   2      501.45      502.96     60.12 o 
  -8   5   2     3397.36     3399.83    107.50 o 
  -7   5   2    12500.11    11981.30    150.63 o 
  -6   5   2    12176.96    11998.54    111.20 o 
  -5   5   2     1922.35     1903.17     42.61 o 
  -4   5   2      100.57      115.24     19.42 o 
  -3   5   2     1669.55     1581.80     33.25 o 
  -2   5   2      384.75      405.30     18.17 o 
  -1   5   2    21584.68    20988.03    135.02 o 
   0   5   2       70.62       88.04     13.52 o 
   1   5   2     2698.36     2836.06     36.48 o 
   2   5   2     2328.28     2406.84     34.27 o 
   3   5   2     2625.69     2575.95     36.59 o 
   4   5   2    46445.46    46517.66    294.83 o 
   5   5   2     9923.95     9618.94    113.31 o 
   6   5   2     1118.73     1114.77     51.43 o 
   7   5   2     1757.08     1734.85     66.70 o 
   8   5   2     6639.98     6470.97    109.45 o 
   9   5   2     2192.50     1962.20     79.27 o 
  10   5   2     1916.41     2014.22     86.49 o 
  11   5   2      365.47      384.64     69.48 o 
  12   5   2      277.05      282.37     84.21 o 
 -12   6   2     1220.75     1008.13     94.61 o 
 -11   6   2      181.40      164.17     67.76 o 
 -10   6   2      349.32      417.80     67.25 o 
  -9   6   2      332.62      351.30     71.70 o 
  -8   6   2        3.31       12.02     46.10 o 
  -7   6   2     1853.09     1776.32    121.51 o 
  -6   6   2     6640.04     6610.38    102.27 o 
  -5   6   2      107.12      123.11     26.79 o 
  -4   6   2     5130.67     4878.69     61.54 o 
  -3   6   2     7845.29     7786.66     77.11 o 
  -2   6   2    28175.67    27732.54    175.80 o 
  -1   6   2     1920.08     1944.70     42.66 o 
   0   6   2    22889.22    22715.81    149.51 o 
   1   6   2     6762.36     6686.04     63.49 o 
   2   6   2     7766.57     7497.89     68.42 o 
   3   6   2    12221.10    12027.97     93.99 o 
   4   6   2     8409.93     8173.29    102.09 o 
   5   6   2     5217.68     5367.36    105.17 o 
   6   6   2        7.15        2.65     33.24 o 
   7   6   2       65.57       39.46     37.13 o 
   8   6   2      374.93      468.50     52.88 o 
   9   6   2      688.47      615.61     57.59 o 
  10   6   2     7682.38     7652.72    145.57 o 
  11   6   2     1193.22     1192.48     88.83 o 
  12   6   2       20.92       53.15     67.59 o 
 -12   7   2      149.35      196.34     78.29 o 
 -11   7   2      130.92       28.44     78.88 o 
 -10   7   2        2.72      -23.05     64.15 o 
  -9   7   2       13.04       12.62     55.74 o 
  -8   7   2     1752.59     1605.43     90.91 o 
  -7   7   2     1575.49     1618.31    114.83 o 
  -6   7   2       11.64       -9.17     44.05 o 
  -5   7   2     4006.25     3794.42     75.01 o 
  -4   7   2     1940.96     1872.54     49.16 o 
  -3   7   2       12.45       -4.84     21.89 o 
  -2   7   2     1930.82     1837.73     44.20 o 
  -1   7   2    13585.71    13381.57    104.08 o 
   0   7   2       33.77       25.25     18.15 o 
   1   7   2     1521.72     1501.48     35.45 o 
   2   7   2     5312.72     5263.88     59.58 o 
   3   7   2     1478.72     1472.87     50.20 o 
   4   7   2     2757.76     2873.89     67.19 o 
   5   7   2     2145.69     2124.41     66.89 o 
   6   7   2     4639.13     4685.25    103.57 o 
   7   7   2      811.21      971.70     57.11 o 
   8   7   2       41.88       20.31     45.83 o 
   9   7   2     2664.53     2653.13     94.91 o 
  10   7   2      864.37      842.37     82.37 o 
  11   7   2      281.07      183.32     91.21 o 
 -11   8   2      606.08      695.23     87.25 o 
 -10   8   2      182.09      279.85     89.18 o 
  -9   8   2     2110.31     2301.24    108.05 o 
  -8   8   2     1328.53     1358.87     85.94 o 
  -7   8   2      269.18      119.56     54.36 o 
  -6   8   2       13.85      -42.45     42.45 o 
  -5   8   2     5878.91     6021.85    121.29 o 
  -4   8   2      116.81      140.24     34.37 o 
  -3   8   2      880.21      897.05     48.02 o 
  -2   8   2      841.89      871.01     38.31 o 
  -1   8   2       39.03       54.52     24.20 o 
   0   8   2       32.45       40.38     21.59 o 
   1   8   2      135.57      187.95     24.41 o 
   2   8   2     4270.46     4293.49     81.64 o 
   3   8   2     5112.37     4913.34     86.04 o 
   4   8   2      670.47      680.23     58.33 o 
   5   8   2      888.61      879.18     51.71 o 
   6   8   2     5504.54     5475.88    101.10 o 
   7   8   2      138.36      141.78     48.43 o 
   8   8   2     2211.32     2129.33     93.18 o 
   9   8   2     1240.75     1262.20    121.30 o 
  10   8   2      806.89      897.34     84.09 o 
  11   8   2        4.36      -26.29     65.74 o 
 -11   9   2      342.11      364.96    198.57 o 
 -10   9   2     1516.41     1298.78    103.45 o 
  -9   9   2      550.52      442.26     80.72 o 
  -8   9   2     1723.22     1738.69     97.59 o 
  -7   9   2       43.74      -23.87     60.20 o 
  -6   9   2      522.52      474.33     59.97 o 
  -5   9   2     1885.33     1811.04    124.98 o 
  -4   9   2     2784.38     2739.84     91.94 o 
  -3   9   2      100.20       90.10     30.03 o 
  -2   9   2      357.33      377.38     36.82 o 
  -1   9   2     4308.14     4348.02     72.23 o 
   0   9   2     1229.24     1114.00     51.30 o 
   1   9   2     6880.83     6879.82     87.89 o 
   2   9   2      136.77      163.11     36.33 o 
   3   9   2     9824.82     9794.38    139.94 o 
   4   9   2     1010.37     1056.08     55.61 o 
   5   9   2      318.23      317.55     48.52 o 
   6   9   2      299.27      257.41     50.86 o 
   7   9   2     4049.35     3965.35    107.30 o 
   8   9   2      342.96      339.78     66.98 o 
   9   9   2      639.80      586.64     78.36 o 
  10   9   2       25.91       47.37     79.07 o 
 -10  10   2       19.75      -67.73     67.73 o 
  -9  10   2        4.75      -24.85     69.00 o 
  -8  10   2     2470.57     2534.09    167.26 o 
  -7  10   2     6255.36     6147.18    198.04 o 
  -6  10   2        1.83      -53.82     53.82 o 
  -5  10   2        2.77      -22.05     49.49 o 
  -4  10   2     1064.24     1031.76     64.82 o 
  -3  10   2     1094.65     1211.16     72.06 o 
  -2  10   2     2950.38     2855.38     68.68 o 
  -1  10   2      183.56      218.88     37.66 o 
   0  10   2       49.56       81.04     34.38 o 
   1  10   2      502.55      530.67     47.93 o 
   2  10   2      809.29      928.93     51.95 o 
   3  10   2      959.33     1083.89     54.58 o 
   4  10   2      263.58      360.37     50.45 o 
   5  10   2     4607.34     4559.84    109.98 o 
   6  10   2     1621.07     1659.77     85.94 o 
   7  10   2     1233.01     1372.42    135.48 o 
   8  10   2       54.62       34.60     63.71 o 
   9  10   2      577.69      751.60     91.40 o 
  -9  11   2      465.97      492.78     88.29 o 
  -8  11   2      358.52      355.03     81.46 o 
  -7  11   2     3507.11     3491.83    128.77 o 
  -6  11   2     6714.89     6674.35    148.97 o 
  -5  11   2      191.68      299.77     62.45 o 
  -4  11   2       66.16      -47.06     52.73 o 
  -3  11   2      549.18      513.03     77.39 o 
  -2  11   2       67.95      104.64     51.71 o 
  -1  11   2     1976.73     1893.91     75.73 o 
   0  11   2      798.88      779.08     54.65 o 
   1  11   2      520.31      499.45     57.89 o 
   2  11   2       44.07       39.16     50.25 o 
   3  11   2       28.67      -19.57     43.67 o 
   4  11   2    11640.09    11327.87    230.43 o 
   5  11   2     4844.23     4401.65    165.96 o 
   6  11   2        0.82       49.33     63.04 o 
   7  11   2      900.43      999.81     90.13 o 
   8  11   2     1581.66     1457.86    103.61 o 
   9  11   2      165.92      -45.75    141.58 o 
  -8  12   2      617.66      546.62     77.63 o 
  -7  12   2      740.94      655.74     84.88 o 
  -6  12   2       40.84      -60.62     60.62 o 
  -5  12   2       54.03        4.72     62.49 o 
  -4  12   2      667.89      676.02     73.33 o 
  -3  12   2     2134.31     2204.72    112.93 o 
  -2  12   2     2406.71     2506.14    115.92 o 
  -1  12   2       14.28        5.17     48.24 o 
   0  12   2     1698.34     1678.46    101.55 o 
   1  12   2     1906.22     2015.59    123.64 o 
   2  12   2      234.73      126.31     60.97 o 
   3  12   2     1114.12     1134.08     90.39 o 
   4  12   2      552.22      594.99     83.42 o 
   5  12   2      925.79      958.60     85.63 o 
   6  12   2     1105.84     1052.72    105.27 o 
   7  12   2       11.76       50.35     72.03 o 
  -6  13   2        0.35       60.62     71.42 o 
  -5  13   2       52.62       97.30     77.95 o 
  -4  13   2      122.09       88.46     75.77 o 
  -3  13   2     1133.78     1210.27    100.24 o 
  -2  13   2     2684.97     2865.87    169.34 o 
  -1  13   2     3114.70     2535.26    260.91 o 
   0  13   2     2203.56     2203.98    376.60 o 
   1  13   2       51.14      -41.02     73.90 o 
   2  13   2      110.66      193.84     69.01 o 
   3  13   2       63.72      150.57     82.59 o 
   4  13   2      182.78       81.60     83.25 o 
   5  13   2      256.03      284.78     93.62 o 
   6  13   2      216.54      240.63     80.52 o 
  -4  14   2       66.99       86.36     98.77 o 
  -3  14   2      467.68      478.57    101.34 o 
  -2  14   2        4.23      118.15    162.45 o 
  -1  14   2        2.00       49.23    157.53 o 
   0  14   2       81.64       29.54    152.61 o 
   1  14   2        0.02      -58.55    164.91 o 
   2  14   2     1167.56     1401.58    146.20 o 
   3  14   2       38.10      -17.82    115.69 o 
   4  14   2      650.30      859.08    163.04 o 
 -13   1   3        8.95       93.53    137.84 o 
 -12   1   3      133.94       54.33     96.72 o 
 -11   1   3     4113.87     4248.53    107.10 o 
 -10   1   3     1316.50     1305.68     57.68 o 
  -9   1   3     4466.21     4456.72     72.18 o 
  -8   1   3      660.47      666.15     34.76 o 
  -7   1   3     1930.42     2037.19     45.68 o 
  -6   1   3    19613.10    19053.62    138.14 o 
  -5   1   3    35893.79    35283.35    218.37 o 
  -4   1   3     4336.20     4353.62     46.74 o 
  -2   1   3    56772.73    58738.90    341.93 o 
  -1   1   3     4936.78     5012.13     44.91 o 
   0   1   3    10208.93    10385.86     67.96 o 
   1   1   3     1073.81     1192.03     20.28 o 
   2   1   3     1966.95     1966.56     36.26 o 
   3   1   3     2763.70     2800.02     31.63 o 
   4   1   3      107.47      143.90     13.10 o 
   5   1   3    14945.76    15459.03    111.60 o 
   6   1   3      220.97      257.84     21.91 o 
   7   1   3     1254.35     1219.62     40.43 o 
   8   1   3      157.40      175.52     32.66 o 
   9   1   3    12509.66    12396.51    165.32 o 
  10   1   3      500.79      483.86     55.16 o 
  11   1   3     1116.71     1032.73     80.88 o 
  12   1   3       61.46      173.57     68.68 o 
  13   1   3     1109.94     1204.39    131.67 o 
 -13   2   3      119.56       99.02    106.13 o 
 -12   2   3     5134.42     4960.72    151.26 o 
 -11   2   3      732.93      642.69     60.67 o 
 -10   2   3     4819.60     4850.55    107.51 o 
  -9   2   3      322.28      355.91     39.06 o 
  -8   2   3        0.03        9.93     24.36 o 
  -7   2   3     5704.07     5718.12     66.18 o 
  -6   2   3    19415.74    18923.40    139.83 o 
  -5   2   3     9659.46     9852.24     82.71 o 
  -4   2   3    11501.87    11372.47     85.42 o 
  -3   2   3     8056.98     8117.11     60.22 o 
  -2   2   3     2872.73     2935.97     37.68 o 
  -1   2   3    86887.83    88898.25    537.03 o 
   0   2   3     1168.14     1264.90     21.42 o 
   1   2   3    39361.14    40430.46    227.68 o 
   2   2   3      578.34      522.58     21.58 o 
   3   2   3     5755.95     5575.03     60.06 o 
   4   2   3      669.76      578.45     18.15 o 
   5   2   3     1695.44     1847.71     32.03 o 
   6   2   3    12873.89    12758.73    110.63 o 
   7   2   3      296.42      326.19     32.41 o 
   8   2   3     3954.96     3950.00     75.36 o 
   9   2   3      579.16      645.24     48.88 o 
  10   2   3     2332.26     2371.83    112.34 o 
  11   2   3      715.46      666.80     72.62 o 
  12   2   3      109.45      140.28     67.11 o 
  13   2   3        1.53       -6.03     74.75 o 
 -13   3   3     1176.20     1176.23    101.55 o 
 -12   3   3      595.53      699.17     76.95 o 
 -11   3   3     9055.87     8893.54    166.41 o 
 -10   3   3     4091.80     3996.70    113.22 o 
  -9   3   3     1380.12     1291.81     75.55 o 
  -8   3   3     2622.18     2619.98     61.91 o 
  -7   3   3     2622.48     2521.28     54.33 o 
  -6   3   3      227.86      217.53     21.48 o 
  -5   3   3    12634.28    12731.73     94.48 o 
  -4   3   3      867.94      881.90     27.45 o 
  -3   3   3     1316.31     1383.71     24.29 o 
  -2   3   3      461.26      459.35     17.66 o 
  -1   3   3    22623.79    23503.18    141.46 o 
   0   3   3   161174.59   163793.20    871.79 o 
   1   3   3      574.67      540.52     20.64 o 
   2   3   3    10645.37    10954.68     91.57 o 
   3   3   3     9999.00    10003.33     89.93 o 
   5   3   3    10701.55    10776.96    104.79 o 
   6   3   3       71.44       29.20     23.71 o 
   7   3   3       37.70       21.53     27.78 o 
   8   3   3     4496.30     4575.26     89.14 o 
   9   3   3     2748.85     2733.13     79.87 o 
  10   3   3        4.16       27.88     42.12 o 
  11   3   3      297.50      321.42     63.35 o 
  12   3   3     2133.49     2127.39    155.14 o 
  13   3   3      356.21      433.78     81.50 o 
 -13   4   3      478.50      533.90     91.29 o 
 -12   4   3     4854.16     4837.91    141.85 o 
 -11   4   3     2568.59     2540.70    105.96 o 
 -10   4   3      932.28     1038.60     78.75 o 
  -9   4   3        8.28      -43.22     46.00 o 
  -8   4   3      121.12      124.49     41.49 o 
  -7   4   3     1404.57     1409.83     47.16 o 
  -6   4   3     7205.81     7133.39     96.10 o 
  -5   4   3     1075.53     1073.80     34.03 o 
  -4   4   3      655.41      588.93     24.87 o 
  -3   4   3     4518.59     4487.60     48.88 o 
  -2   4   3      100.59      118.11     11.51 o 
  -1   4   3    15206.55    15119.01    100.83 o 
   0   4   3     3598.44     3884.23     40.37 o 
   1   4   3    34495.14    34816.39    205.64 o 
   2   4   3    11672.98    11622.01     83.22 o 
   3   4   3     7418.79     7150.00     75.00 o 
   5   4   3      427.37      518.03     31.02 o 
   6   4   3     4054.00     3862.37     94.85 o 
   7   4   3      408.47      357.00     42.04 o 
   8   4   3     3987.45     4156.69     90.58 o 
   9   4   3     3551.74     3529.33     89.66 o 
  10   4   3      488.29      490.01     55.30 o 
  11   4   3      999.75      946.96     85.25 o 
  12   4   3      648.14      690.40     77.50 o 
 -13   5   3        5.46        9.93     72.02 o 
 -12   5   3      766.88      765.71     86.95 o 
 -11   5   3      967.65     1114.61     84.47 o 
 -10   5   3      758.43      824.99     73.35 o 
  -9   5   3      393.83      421.06     59.57 o 
  -8   5   3      615.83      654.66     80.25 o 
  -7   5   3      601.83      600.65     47.57 o 
  -6   5   3    13641.74    13591.48    135.60 o 
  -5   5   3    45229.03    44894.43    291.63 o 
  -4   5   3    23710.97    23390.74    166.29 o 
  -3   5   3       20.32       30.20     16.04 o 
  -2   5   3     3362.99     3205.83     37.71 o 
  -1   5   3     4380.25     4479.97     46.55 o 
   0   5   3     7408.52     7748.05     65.87 o 
   1   5   3    14060.49    14254.72    101.03 o 
   2   5   3     6106.56     6059.48     56.76 o 
   3   5   3     2193.43     2210.19     39.86 o 
   4   5   3      934.13      988.55     37.66 o 
   5   5   3      784.73      871.76     49.54 o 
   6   5   3      594.81      636.82     43.56 o 
   7   5   3       22.37       79.81     39.13 o 
   8   5   3     2480.73     2343.03     88.41 o 
   9   5   3     2878.81     3093.01    126.41 o 
  10   5   3     1488.73     1636.36    103.53 o 
  11   5   3       87.50       93.97     55.82 o 
  12   5   3      301.47      472.64    100.50 o 
 -12   6   3       69.15       32.46     70.42 o 
 -11   6   3      943.57      893.76     84.50 o 
 -10   6   3     1102.97     1034.06     82.71 o 
  -9   6   3      515.97      495.63     63.62 o 
  -8   6   3     2163.75     2090.15     88.63 o 
  -7   6   3     4643.41     4569.02    112.07 o 
  -6   6   3      429.13      395.39     42.66 o 
  -5   6   3     2714.22     2782.54     64.90 o 
  -4   6   3     3582.24     3487.44     61.17 o 
  -3   6   3     9063.48     8981.41     79.93 o 
  -2   6   3      548.27      507.85     22.21 o 
  -1   6   3     9254.41     9572.55     79.58 o 
   0   6   3     1502.80     1560.44     32.59 o 
   1   6   3      627.24      674.72     25.77 o 
   2   6   3     8845.36     8633.79     75.30 o 
   3   6   3     4454.28     4466.97     74.66 o 
   4   6   3     4361.48     4450.40     77.60 o 
   5   6   3     2612.75     2617.71     67.29 o 
   6   6   3       59.49       51.79     33.16 o 
   7   6   3    12641.71    12024.24    148.40 o 
   8   6   3     3076.15     3081.19     83.84 o 
   9   6   3      844.60      761.65     59.55 o 
  10   6   3     1023.31     1040.86     75.89 o 
  11   6   3      553.86      560.11     73.93 o 
  12   6   3        4.32       33.50     85.54 o 
 -12   7   3      194.18      214.55     82.11 o 
 -11   7   3      852.64      805.86     88.97 o 
 -10   7   3     1946.76     2095.94    109.61 o 
  -9   7   3     7571.86     7602.62    156.62 o 
  -8   7   3     4556.75     4625.26    163.17 o 
  -7   7   3     3683.30     3491.93    137.67 o 
  -6   7   3      571.58      588.03     58.88 o 
  -5   7   3     2161.70     2127.33     62.88 o 
  -4   7   3     4575.38     4590.58     78.74 o 
  -3   7   3     4271.45     4202.88     65.71 o 
  -2   7   3    28961.35    28368.45    198.32 o 
  -1   7   3     9805.96     9640.17     84.28 o 
   0   7   3      732.96      746.35     29.55 o 
   1   7   3    10704.65    10791.84     91.85 o 
   2   7   3     3357.07     3348.95     69.60 o 
   3   7   3      167.35      143.03     31.83 o 
   4   7   3      117.96       71.14     37.48 o 
   5   7   3     5952.76     6068.60     99.99 o 
   6   7   3       25.86       14.12     38.84 o 
   7   7   3     2294.14     2084.55     74.68 o 
   8   7   3        8.64       -4.13     43.72 o 
   9   7   3     1059.75     1160.16     79.75 o 
  10   7   3      460.95      501.61     96.93 o 
  11   7   3     2480.63     2400.80    122.86 o 
 -11   8   3      606.62      444.78    112.07 o 
 -10   8   3     5769.76     5862.94    157.66 o 
  -9   8   3      134.34      127.82     64.80 o 
  -8   8   3        4.09      -39.99     53.67 o 
  -7   8   3      508.63      509.81     62.06 o 
  -6   8   3     6129.12     6119.95    132.83 o 
  -5   8   3     2267.69     2272.58     80.15 o 
  -4   8   3     8865.58     8674.82    106.16 o 
  -3   8   3     2906.80     2879.62     61.88 o 
  -2   8   3       12.52      -26.36     26.36 o 
  -1   8   3    25196.90    24561.33    182.11 o 
   0   8   3     2503.19     2507.35     56.72 o 
   1   8   3     1644.50     1574.34     43.88 o 
   2   8   3     4216.58     4090.44     76.13 o 
   3   8   3     6284.28     6209.66     95.59 o 
   4   8   3     9575.45     9384.87    124.44 o 
   5   8   3     1522.78     1485.57     66.23 o 
   6   8   3     1406.29     1365.17     64.54 o 
   7   8   3     1482.48     1497.04     74.01 o 
   8   8   3       21.50       30.88     51.83 o 
   9   8   3      260.57      378.49     71.68 o 
  10   8   3     5920.60     6239.06    162.68 o 
  11   8   3      464.05      606.84     86.58 o 
 -11   9   3      701.56      787.22    231.37 o 
 -10   9   3       89.37      231.47     83.43 o 
  -9   9   3      376.67      372.81     73.88 o 
  -8   9   3      365.75      413.73     71.00 o 
  -7   9   3     4055.72     3953.42    119.90 o 
  -6   9   3      403.59      479.02     75.47 o 
  -5   9   3      969.64      944.24     62.85 o 
  -4   9   3     5309.63     5095.06    103.00 o 
  -3   9   3     3713.57     3848.69     80.81 o 
  -2   9   3     7923.16     7667.77     98.81 o 
  -1   9   3       95.41      120.93     31.51 o 
   0   9   3     8277.00     7990.78     97.83 o 
   1   9   3      936.05      994.39     47.21 o 
   2   9   3     6198.64     6058.49    135.14 o 
   3   9   3     4118.79     4080.67     84.99 o 
   4   9   3     3454.79     3220.26     78.71 o 
   5   9   3      191.97       82.89     41.02 o 
   6   9   3      500.78      557.37     56.71 o 
   7   9   3      438.21      452.47     59.25 o 
   8   9   3      838.80      913.91     79.37 o 
   9   9   3       38.21       95.22     69.24 o 
  10   9   3      370.06      351.41     82.77 o 
 -10  10   3      435.29      316.88     81.46 o 
  -9  10   3     2012.73     2088.10    124.10 o 
  -8  10   3     1901.49     1951.36    128.14 o 
  -7  10   3      371.87      608.56     75.59 o 
  -6  10   3       82.30      -70.11     70.11 o 
  -5  10   3      149.93      164.70     71.61 o 
  -4  10   3       67.77      146.63     50.10 o 
  -3  10   3       37.63       24.97     40.38 o 
  -2  10   3     2906.22     3005.80     75.62 o 
  -1  10   3     3357.92     3372.22     72.33 o 
   0  10   3      135.84      185.72     37.36 o 
   1  10   3     1243.58     1202.75     69.83 o 
   2  10   3      811.47      911.28     53.37 o 
   3  10   3       59.04      144.31     40.06 o 
   4  10   3     4527.55     4283.67     94.65 o 
   5  10   3     2727.99     2708.90     92.17 o 
   6  10   3     2045.95     2319.89     92.61 o 
   7  10   3      732.75      701.57    110.03 o 
   8  10   3       91.26       81.33     91.33 o 
   9  10   3       46.48       11.85     75.43 o 
  -9  11   3      476.67      553.66     89.60 o 
  -8  11   3     2940.81     3131.58    131.59 o 
  -7  11   3      493.49      465.35     75.46 o 
  -6  11   3       33.44      104.67     62.02 o 
  -5  11   3     1207.96     1138.33     81.57 o 
  -4  11   3     1064.68     1016.47     75.19 o 
  -3  11   3     3083.53     3232.14    118.36 o 
  -2  11   3     3430.89     3455.78    103.84 o 
  -1  11   3     4936.16     4756.03    109.71 o 
   0  11   3      989.85     1306.78     85.94 o 
   1  11   3     1553.09     1504.32     80.57 o 
   2  11   3      125.01       54.47     48.10 o 
   3  11   3      202.19      271.71     57.29 o 
   4  11   3        6.76      -17.45     46.54 o 
   5  11   3      468.14      591.04     62.19 o 
   6  11   3      214.54      208.32     62.56 o 
   7  11   3      530.18      459.87     73.03 o 
   8  11   3      480.73      414.94     81.59 o 
  -8  12   3       18.86      -85.12     85.12 o 
  -7  12   3      596.72      535.80     85.46 o 
  -6  12   3      109.77       49.30     66.70 o 
  -5  12   3      435.47      391.51     71.76 o 
  -4  12   3     1083.51     1330.13     88.23 o 
  -3  12   3     3344.48     3620.16    134.53 o 
  -2  12   3      131.00       64.37     62.98 o 
  -1  12   3      553.58      522.25     76.03 o 
   0  12   3     4436.47     4516.12    135.82 o 
   1  12   3     5720.69     5673.75    202.51 o 
   2  12   3       69.63       23.63     84.84 o 
   3  12   3       44.56       -5.06     60.67 o 
   4  12   3      221.24      103.90     66.19 o 
   5  12   3      348.40      352.28     74.98 o 
   6  12   3     1095.97     1317.57     92.67 o 
   7  12   3      671.42      567.33     81.26 o 
  -6  13   3      760.01      864.03     88.59 o 
  -5  13   3      720.76      941.35    103.85 o 
  -4  13   3        7.19      122.88     85.27 o 
  -3  13   3        8.39      -60.37     60.37 o 
  -2  13   3      502.21      547.65    125.53 o 
  -1  13   3      115.96      207.21    211.68 o 
   0  13   3     1713.71     1694.91    125.92 o 
   1  13   3      396.29      370.75     90.14 o 
   2  13   3      694.35      725.79     93.71 o 
   3  13   3      160.66      102.59     70.56 o 
   4  13   3      630.03      761.12    105.37 o 
   5  13   3      693.69      669.90    160.22 o 
   6  13   3      238.10      280.76    100.31 o 
  -4  14   3      971.94     1196.89    189.01 o 
  -3  14   3      927.71      908.70    152.69 o 
  -2  14   3        0.49      -44.31    132.92 o 
  -1  14   3      995.94      930.41    206.76 o 
   0  14   3        6.47      -14.77    157.53 o 
   1  14   3      280.08      324.96     91.78 o 
   2  14   3      449.72      416.80     99.48 o 
   3  14   3      308.84      409.18    121.24 o 
 -11   0   4       97.36       26.81    127.99 o 
 -10   0   4     3239.50     3157.17     87.43 o 
  -9   0   4      587.02      555.79     53.61 o 
  -8   0   4     2937.34     2934.79     80.65 o 
  -7   0   4     2742.78     2734.72     91.31 o 
  -6   0   4     3164.70     2974.27     83.28 o 
  -5   0   4     2160.21     2075.99     52.93 o 
  -4   0   4     8235.87     8672.90     94.44 o 
  -3   0   4    40044.23    38933.50    372.54 o 
  -2   0   4   485394.47   478516.13   4855.62 o 
  -1   0   4      387.17      439.19     24.40 o 
   0   0   4      339.57      352.84     21.39 o 
   1   0   4     8507.46     9011.85     91.44 o 
   2   0   4     5432.02     5327.23     66.23 o 
   3   0   4    38118.32    38107.80    315.42 o 
   4   0   4     6443.83     6375.55     98.01 o 
   5   0   4    13850.63    13693.92    195.79 o 
   6   0   4    13850.84    13709.26    154.20 o 
   7   0   4     1192.86     1204.52     75.97 o 
   8   0   4    10539.58    10491.44    210.35 o 
   9   0   4     1980.98     1949.34    107.83 o 
  10   0   4      810.85      810.12     92.00 o 
  11   0   4      315.35      258.57    101.50 o 
  12   0   4     4020.89     3866.74    215.48 o 
  13   0   4       51.92      -49.89    278.14 o 
 -12   1   4       37.08      -88.71     88.71 o 
 -11   1   4     6527.90     6538.16    185.30 o 
 -10   1   4      172.37      110.59     38.63 o 
  -9   1   4     3862.07     3844.99     68.66 o 
  -8   1   4     6595.03     6696.79     81.01 o 
  -7   1   4      724.30      749.66     32.38 o 
  -6   1   4     9551.20     9385.26     86.62 o 
  -5   1   4     1331.88     1312.84     31.98 o 
  -4   1   4     4639.87     4766.36     49.34 o 
  -3   1   4    16435.73    16385.54    108.90 o 
  -2   1   4      218.30      272.73     54.90 o 
  -1   1   4     1417.06     1546.08     24.92 o 
   0   1   4      312.42      339.43     15.96 o 
   1   1   4      313.90      325.32     15.59 o 
   2   1   4    27224.81    28266.40    168.16 o 
   3   1   4     4204.39     4356.91     43.18 o 
   4   1   4    18118.32    18063.63    122.32 o 
   5   1   4      278.96      296.10     20.89 o 
   6   1   4     8083.30     7863.54     75.84 o 
   7   1   4       77.86       72.71     27.08 o 
   8   1   4     3473.67     3434.15     93.54 o 
   9   1   4    12342.54    12286.66    185.04 o 
  10   1   4     3794.41     3653.39    110.44 o 
  11   1   4     2133.21     2212.86    118.39 o 
  12   1   4      398.41      440.35     75.56 o 
  13   1   4      424.31      515.13     98.09 o 
 -13   2   4      934.36      952.12    146.08 o 
 -12   2   4     1141.91     1299.23     88.09 o 
 -11   2   4      498.00      532.92     66.82 o 
 -10   2   4       61.33       63.25     45.20 o 
  -9   2   4      175.69      205.83     32.90 o 
  -8   2   4     1411.72     1450.47     51.36 o 
  -7   2   4     1589.04     1552.76     53.66 o 
  -6   2   4    10995.14    11037.30     95.63 o 
  -5   2   4     9952.84     9921.59     80.44 o 
  -4   2   4       15.05        5.50     12.72 o 
  -3   2   4       89.08       76.59     14.36 o 
  -2   2   4      640.59      700.02     24.07 o 
  -1   2   4      376.69      365.58     14.11 o 
   0   2   4    14421.38    15009.55     97.91 o 
   1   2   4    30012.84    30087.01    177.41 o 
   2   2   4    57466.97    58453.06    326.94 o 
   3   2   4    24595.34    23726.12    158.51 o 
   4   2   4     2103.94     2124.15     30.10 o 
   5   2   4      280.73      208.68     16.95 o 
   6   2   4      504.97      457.19     31.71 o 
   7   2   4      203.98      228.09     33.78 o 
   8   2   4     3214.57     3163.90     71.69 o 
   9   2   4      705.83      703.86     50.26 o 
  10   2   4      759.50      721.92     74.42 o 
  11   2   4      118.82      136.65     61.21 o 
  12   2   4      208.63      176.50     71.19 o 
  13   2   4      206.75      220.50     75.96 o 
 -13   3   4      187.20      120.60     69.73 o 
 -12   3   4      493.74      431.73     73.53 o 
 -11   3   4      710.42      884.22     73.63 o 
 -10   3   4     3407.38     3071.22    104.33 o 
  -9   3   4     1161.21     1199.28     67.53 o 
  -8   3   4      925.59     1029.99     88.21 o 
  -7   3   4     4882.51     4841.30     71.23 o 
  -6   3   4     1190.03     1140.25     35.59 o 
  -5   3   4     4597.25     4538.10     65.97 o 
  -4   3   4     1996.48     1998.66     32.14 o 
  -3   3   4      746.20      740.66     21.11 o 
  -2   3   4     1854.35     2012.69     45.75 o 
  -1   3   4     1475.20     1580.15     24.95 o 
   0   3   4     5268.79     5453.25     54.89 o 
   1   3   4     5038.87     4995.63     46.22 o 
   2   3   4     2570.12     2620.21     37.28 o 
   3   3   4     4283.20     4434.51     57.03 o 
   4   3   4     1693.65     1615.14     39.93 o 
   5   3   4     4576.28     4427.23     65.72 o 
   6   3   4        2.75      -15.25     24.76 o 
   7   3   4      220.94      235.34     35.16 o 
   8   3   4     1913.75     1973.88     67.48 o 
   9   3   4      540.50      524.93     49.64 o 
  10   3   4     2565.98     2599.45    111.28 o 
  11   3   4       63.29       74.35     62.71 o 
  12   3   4       10.31      111.61     71.02 o 
 -13   4   4     1231.71     1349.87    107.14 o 
 -12   4   4      349.60      309.95     72.13 o 
 -11   4   4       41.65       20.72     62.02 o 
 -10   4   4        7.37      107.16     54.51 o 
  -9   4   4     2856.67     3022.38     99.17 o 
  -8   4   4      551.37      558.86     64.23 o 
  -7   4   4      793.60      821.56     48.80 o 
  -6   4   4     3715.44     3760.27     72.46 o 
  -5   4   4     3777.80     3870.51     89.20 o 
  -4   4   4    26495.24    26048.30    159.55 o 
  -3   4   4    15213.51    15064.27    107.32 o 
  -2   4   4     5655.21     5671.40     58.80 o 
  -1   4   4    19690.00    19829.95    127.87 o 
   0   4   4       23.13       44.58     12.24 o 
   1   4   4      126.29      122.02     14.53 o 
   2   4   4      153.72      205.14     14.05 o 
   3   4   4     4512.83     4156.18     57.21 o 
   4   4   4     9987.23     9868.34     98.91 o 
   5   4   4     3981.04     3831.65     75.36 o 
   6   4   4     3549.28     3681.97     67.19 o 
   7   4   4    13710.54    13811.55    159.81 o 
   8   4   4      566.37      604.85     49.29 o 
   9   4   4     1211.89     1156.94     65.73 o 
  10   4   4       57.36       16.69     45.58 o 
  11   4   4      502.87      523.07     73.50 o 
  12   4   4      385.43      364.73     79.49 o 
 -13   5   4      564.28      622.02    101.33 o 
 -12   5   4      580.40      710.08     95.62 o 
 -11   5   4      413.83      429.43     71.82 o 
 -10   5   4     1968.44     2180.01    125.78 o 
  -9   5   4       60.57        5.52     49.62 o 
  -8   5   4      264.58      203.53     48.04 o 
  -7   5   4     1793.99     1610.73     62.91 o 
  -6   5   4       38.08        2.36     31.71 o 
  -5   5   4    16093.11    16105.56    146.95 o 
  -4   5   4     7500.69     7593.33     98.61 o 
  -3   5   4    19103.26    19036.42    127.33 o 
  -2   5   4     3831.71     3897.84     42.68 o 
  -1   5   4     4203.14     4401.52     47.40 o 
   0   5   4     2648.40     2778.04     38.58 o 
   1   5   4       86.65       91.82     15.45 o 
   2   5   4    13290.69    13172.24     97.93 o 
   3   5   4      522.76      566.20     30.70 o 
   4   5   4     6123.28     6140.51    108.38 o 
   5   5   4      688.99      701.41     41.17 o 
   6   5   4     2136.01     2153.35     78.17 o 
   7   5   4     2481.13     2391.50     72.92 o 
   8   5   4     8835.21     8692.00    128.67 o 
   9   5   4      167.09      226.99     48.40 o 
  10   5   4      188.45      234.88     52.35 o 
  11   5   4       11.29        4.84     70.46 o 
  12   5   4       75.88       42.51     70.59 o 
 -12   6   4      114.62      167.75     76.33 o 
 -11   6   4      608.01      543.41     78.09 o 
 -10   6   4     1051.47     1134.43     84.95 o 
  -9   6   4      153.45      167.54     64.47 o 
  -8   6   4       79.74       -8.69     52.30 o 
  -7   6   4      753.23      770.85     54.80 o 
  -6   6   4     3483.08     3373.55     75.34 o 
  -5   6   4      331.24      366.57     33.26 o 
  -4   6   4     4550.36     4387.21     73.90 o 
  -3   6   4     7222.23     7141.25     81.23 o 
  -2   6   4    15265.55    14307.65    105.85 o 
  -1   6   4      408.42      498.46     22.76 o 
   0   6   4     2484.72     2286.69     38.43 o 
   1   6   4    26754.41    26192.64    171.33 o 
   2   6   4     9639.71     9369.62     80.74 o 
   3   6   4     3966.03     3939.36     63.06 o 
   4   6   4      412.63      405.65     31.32 o 
   5   6   4      667.58      700.07     46.30 o 
   6   6   4      362.31      338.37     43.15 o 
   7   6   4     2023.01     1895.70     74.05 o 
   8   6   4     1644.28     1611.58     77.99 o 
   9   6   4     1062.53     1030.49     68.54 o 
  10   6   4      618.00      452.33     60.93 o 
  11   6   4      364.78      357.27     68.97 o 
 -12   7   4        1.73      -25.60     71.30 o 
 -11   7   4      397.49      530.19     79.85 o 
 -10   7   4       22.32      -31.64     65.61 o 
  -9   7   4      419.06      380.31     65.27 o 
  -8   7   4      875.64      681.95     69.34 o 
  -7   7   4      802.89      715.74     74.14 o 
  -6   7   4      584.02      677.89     64.23 o 
  -5   7   4      270.64      262.81     44.04 o 
  -4   7   4     3108.13     3096.34     69.47 o 
  -3   7   4     5386.39     5356.11     83.72 o 
  -2   7   4     1579.78     1628.69     45.66 o 
  -1   7   4    11229.27    11195.79     93.82 o 
   0   7   4     3790.48     3770.28     52.18 o 
   1   7   4      210.60      215.98     22.74 o 
   2   7   4     1256.87     1153.60     43.75 o 
   3   7   4     1825.91     1742.15     67.44 o 
   4   7   4      113.67      137.31     34.64 o 
   5   7   4        6.89      -34.46     34.46 o 
   6   7   4       81.88       31.56     40.32 o 
   7   7   4      811.86      830.18     55.93 o 
   8   7   4      120.80      208.59     50.70 o 
   9   7   4      655.37      567.61     58.94 o 
  10   7   4      862.37      907.86     77.26 o 
  11   7   4      135.82      232.00     74.70 o 
 -11   8   4      384.50      527.16     74.11 o 
 -10   8   4        9.31       14.91     57.87 o 
  -9   8   4      547.86      525.30     74.12 o 
  -8   8   4      290.95      279.20     54.47 o 
  -7   8   4     1923.61     1936.72     85.28 o 
  -6   8   4      422.44      461.56     57.48 o 
  -5   8   4      723.75      796.72     84.28 o 
  -4   8   4     1016.98     1025.69     64.99 o 
  -3   8   4      387.70      454.05     39.35 o 
  -2   8   4     2628.97     2646.55     63.77 o 
  -1   8   4     1774.13     1756.28     51.89 o 
   0   8   4      700.80      821.70     34.62 o 
   1   8   4     8263.13     8132.89     82.47 o 
   2   8   4     9974.04     9794.03    164.95 o 
   3   8   4     5901.34     5799.37     95.07 o 
   4   8   4      473.39      441.80     46.59 o 
   5   8   4     3212.68     3268.18    110.06 o 
   6   8   4     3254.03     3186.54     86.79 o 
   7   8   4      163.20      271.53     50.33 o 
   8   8   4      636.08      673.34     60.46 o 
   9   8   4     1610.04     1448.12    115.33 o 
  10   8   4       68.58      -65.40     65.40 o 
  11   8   4      238.53      194.23    137.20 o 
 -10   9   4     1771.94     1864.72    113.49 o 
  -9   9   4      108.84        3.87     67.41 o 
  -8   9   4       16.31      -62.43     62.76 o 
  -7   9   4       15.56       18.04     57.90 o 
  -6   9   4       16.38       20.48     51.00 o 
  -5   9   4     2597.84     2503.98     96.27 o 
  -4   9   4        3.30      -23.40     34.42 o 
  -3   9   4     8092.78     7939.33    112.79 o 
  -2   9   4      207.24      227.33     40.43 o 
  -1   9   4     2504.37     2448.57     68.15 o 
   0   9   4     3883.48     3840.65     72.06 o 
   1   9   4     5776.82     5810.69    104.46 o 
   2   9   4     2652.61     2678.47     70.90 o 
   3   9   4      873.29      869.83     50.73 o 
   4   9   4     2668.72     2636.57     76.61 o 
   5   9   4     2206.97     2117.68     77.32 o 
   6   9   4     1940.72     2099.63     80.32 o 
   7   9   4       74.02       20.73     51.35 o 
   8   9   4      816.97      814.90     74.12 o 
   9   9   4       16.49       85.65     71.39 o 
  10   9   4      318.90      480.56     85.84 o 
 -10  10   4      106.64      256.51     77.04 o 
  -9  10   4     2857.67     2572.89    128.87 o 
  -8  10   4      413.77      446.26     80.12 o 
  -7  10   4      571.36      627.44     75.77 o 
  -6  10   4      820.29      890.93     76.79 o 
  -5  10   4      194.05      242.39     56.52 o 
  -4  10   4     8668.49     8642.43    138.47 o 
  -3  10   4     5288.97     5299.66     98.28 o 
  -2  10   4       48.18       56.04     36.40 o 
  -1  10   4     1335.31     1343.72     60.06 o 
   0  10   4      168.15      115.43     52.97 o 
   1  10   4     1754.65     1645.93     80.20 o 
   2  10   4      801.07      789.85     55.89 o 
   3  10   4      916.12      946.97     58.46 o 
   4  10   4      836.26      835.31     56.80 o 
   5  10   4      647.76      563.89     55.43 o 
   6  10   4      246.12      334.78     68.62 o 
   7  10   4     5084.28     5236.79    189.17 o 
   8  10   4        1.43      -64.13     64.13 o 
   9  10   4      377.89      464.12     89.46 o 
  -9  11   4       96.84        2.90     73.74 o 
  -8  11   4      573.08      473.38    104.13 o 
  -7  11   4       76.92       54.90     64.17 o 
  -6  11   4      403.08      394.80     70.75 o 
  -5  11   4     7176.74     6853.30    176.14 o 
  -4  11   4     4854.07     4797.87    210.51 o 
  -3  11   4     1281.80     1205.78     70.44 o 
  -2  11   4        8.02       31.90     43.68 o 
  -1  11   4        8.50       11.55     44.95 o 
   0  11   4      757.25      686.33    105.87 o 
   1  11   4        7.99       69.38     57.97 o 
   2  11   4      663.02      668.74     79.67 o 
   3  11   4       34.10       65.69     52.42 o 
   4  11   4     1313.23     1199.38     80.17 o 
   5  11   4        9.90       38.09     51.65 o 
   6  11   4      222.65      270.02     60.18 o 
   7  11   4      496.81      288.17     74.13 o 
   8  11   4     2725.41     2499.48    127.39 o 
  -8  12   4      103.78      172.30    191.99 o 
  -7  12   4      197.75      142.49     70.15 o 
  -6  12   4      242.84      121.47     70.06 o 
  -5  12   4      675.42      649.55     76.88 o 
  -4  12   4     1240.22     1392.78     98.42 o 
  -3  12   4       45.57      141.31     63.77 o 
  -2  12   4      506.08      515.48     74.56 o 
  -1  12   4        6.28       26.62     62.53 o 
   0  12   4     1971.67     2131.62    105.01 o 
   1  12   4     4192.46     4046.18    137.67 o 
   2  12   4     2023.94     2163.46    113.58 o 
   3  12   4      287.59      253.72     67.25 o 
   4  12   4       16.00        7.55     62.58 o 
   5  12   4       25.09       86.49     63.96 o 
   6  12   4      125.05      123.44     74.56 o 
   7  12   4      827.36      600.58    123.07 o 
  -6  13   4      292.54      303.06     88.33 o 
  -5  13   4      237.16      204.46    130.74 o 
  -4  13   4      399.15      470.75     94.50 o 
  -3  13   4        4.06       77.61     83.65 o 
  -2  13   4      375.97      406.86    113.45 o 
  -1  13   4     3153.50     3254.11    393.38 o 
   0  13   4     1287.76     1504.46    116.37 o 
   1  13   4        4.83      -23.62     75.35 o 
   2  13   4      275.43      327.72    144.38 o 
   3  13   4      539.86      675.22    185.84 o 
   4  13   4      252.80      371.95    114.36 o 
   5  13   4      106.38      -72.57     92.73 o 
  -4  14   4      348.71      386.14    141.58 o 
  -3  14   4      166.28       14.33    182.14 o 
  -2  14   4     1682.73     1367.35    152.54 o 
  -1  14   4      883.75      920.57    211.68 o 
   0  14   4     1057.82     1190.61    383.98 o 
   1  14   4        0.48      -28.60     80.08 o 
   2  14   4      153.80      223.26     94.54 o 
   3  14   4      280.76      342.96     92.41 o 
 -12   1   5       22.73      162.45    137.84 o 
 -11   1   5     1030.97      990.46     73.63 o 
 -10   1   5       45.60       39.32     39.13 o 
  -9   1   5      106.81      135.35     32.89 o 
  -8   1   5     5174.99     5197.12     73.22 o 
  -7   1   5     4804.65     4790.28     65.81 o 
  -6   1   5     6025.01     5959.12     67.36 o 
  -5   1   5     8401.93     8468.09     76.91 o 
  -4   1   5     9604.56     9581.86     78.92 o 
  -3   1   5       60.90       48.35     11.87 o 
  -2   1   5     3694.67     3621.62     38.40 o 
  -1   1   5     1101.55     1096.46     22.08 o 
   0   1   5     7522.62     7741.51     60.91 o 
   1   1   5     9336.39     9450.18     71.29 o 
   2   1   5       28.61       27.43     11.59 o 
   3   1   5     6451.67     6267.02     57.45 o 
   4   1   5      233.12      253.97     17.81 o 
   5   1   5    22319.99    21643.75    148.36 o 
   6   1   5     2740.37     2896.71     57.71 o 
   7   1   5     1470.42     1393.38     51.14 o 
   8   1   5     8676.95     8591.20    134.49 o 
   9   1   5     6697.82     6861.68    142.85 o 
  10   1   5      279.43      218.51     53.05 o 
  11   1   5        1.85       67.63     62.01 o 
  12   1   5      241.56      201.23     77.84 o 
 -13   2   5       18.30       75.38    111.23 o 
 -12   2   5     1736.12     1827.58    115.29 o 
 -11   2   5      267.06      226.45     59.91 o 
 -10   2   5      288.19      298.09     50.14 o 
  -9   2   5     3325.30     3334.90    100.65 o 
  -8   2   5    13065.85    13123.59    139.21 o 
  -7   2   5    11823.62    11382.96    104.36 o 
  -6   2   5     2777.97     2742.10     46.68 o 
  -5   2   5     7131.05     6810.18     66.85 o 
  -4   2   5     3954.96     3952.50     44.91 o 
  -3   2   5    24045.82    23692.93    160.63 o 
  -2   2   5     1866.38     1887.79     29.60 o 
  -1   2   5    15891.06    15797.48    104.58 o 
   0   2   5     3088.28     3290.99     37.58 o 
   1   2   5     1792.29     1974.50     29.70 o 
   2   2   5    24218.44    24004.94    150.98 o 
   3   2   5     6565.05     6025.28     55.06 o 
   4   2   5    25632.96    25476.12    171.94 o 
   5   2   5     1050.32      981.57     39.26 o 
   6   2   5      427.71      379.01     32.67 o 
   7   2   5     1535.90     1528.17     54.34 o 
   8   2   5     7274.38     7392.84    103.58 o 
   9   2   5     1973.84     1935.25     81.85 o 
  10   2   5     1923.85     2333.89    107.89 o 
  11   2   5       65.56       77.44     62.58 o 
  12   2   5     1581.16     1684.86    170.46 o 
 -13   3   5     2024.97     2170.84    183.30 o 
 -12   3   5        0.02        8.46     64.13 o 
 -11   3   5     5036.03     4891.97    158.88 o 
 -10   3   5     3981.03     4124.55    103.44 o 
  -9   3   5     5485.67     5376.84     89.59 o 
  -8   3   5     3342.73     3333.97     75.00 o 
  -7   3   5     3656.21     3488.86     75.10 o 
  -6   3   5    18369.59    17818.30    144.54 o 
  -5   3   5     2578.00     2536.60     40.61 o 
  -4   3   5      214.33      274.24     16.70 o 
  -3   3   5    13979.09    13870.26    116.80 o 
  -2   3   5    72496.27    71890.17    452.94 o 
  -1   3   5     3059.83     3234.41     36.41 o 
   0   3   5    21656.34    21340.64    136.41 o 
   1   3   5    15234.89    14557.66    101.57 o 
   2   3   5    29942.35    31626.87    192.33 o 
   3   3   5    88902.66    89910.76    529.00 o 
   4   3   5    57153.11    56809.96    379.01 o 
   5   3   5      393.25      415.04     32.00 o 
   6   3   5      810.52      830.09     41.76 o 
   7   3   5     2494.01     2590.43     63.55 o 
   8   3   5      533.04      524.18     40.81 o 
   9   3   5     3530.21     3703.26     97.83 o 
  10   3   5      878.96      816.61     87.19 o 
  11   3   5      921.84      947.11     91.32 o 
  12   3   5       65.16      136.27     75.32 o 
 -13   4   5       85.20       55.33     82.16 o 
 -12   4   5     1760.15     1849.60    134.53 o 
 -11   4   5       57.13       77.01     57.56 o 
 -10   4   5      972.94     1073.54     71.15 o 
  -9   4   5     5367.29     5290.83    104.42 o 
  -8   4   5    13113.02    13145.20    167.58 o 
  -7   4   5     2317.04     2357.03     64.36 o 
  -6   4   5     1034.35     1038.09     50.24 o 
  -5   4   5     9507.38     9354.16    110.44 o 
  -4   4   5    19003.78    19072.47    140.66 o 
  -3   4   5    31061.49    30863.19    220.12 o 
  -2   4   5       65.92      135.19     19.64 o 
  -1   4   5     9333.39     9272.24     73.24 o 
   0   4   5      413.00      426.05     19.27 o 
   1   4   5     7447.12     7705.94     66.38 o 
   2   4   5    43877.07    43687.63    271.59 o 
   3   4   5    18531.63    17873.96    147.15 o 
   4   4   5     5713.13     5728.43     76.29 o 
   5   4   5     5363.25     5334.06     93.03 o 
   6   4   5        0.99        0.86     28.06 o 
   7   4   5      417.44      472.43     47.58 o 
   8   4   5     1941.29     2042.08     73.80 o 
   9   4   5     1422.62     1501.37     73.87 o 
  10   4   5      756.68      781.17     80.77 o 
  11   4   5       14.24       43.24     70.12 o 
  12   4   5     1019.44     1048.91     97.07 o 
 -12   5   5      813.19      830.37     98.12 o 
 -11   5   5     2197.11     2354.89    110.69 o 
 -10   5   5     1681.48     1519.52     82.50 o 
  -9   5   5       26.21      -21.18     53.06 o 
  -8   5   5      834.71      786.46     58.99 o 
  -7   5   5      652.51      665.29     49.16 o 
  -6   5   5     1134.90     1225.29     59.17 o 
  -5   5   5     8212.27     7986.33    105.40 o 
  -4   5   5     3106.85     3053.30     94.39 o 
  -3   5   5     1391.73     1458.27     32.48 o 
  -2   5   5     3355.81     3351.45     45.67 o 
  -1   5   5     5623.52     5369.94     53.82 o 
   0   5   5     4346.51     4287.73     49.01 o 
   1   5   5     5299.44     5316.30     55.34 o 
   2   5   5     6528.14     6390.07     61.60 o 
   3   5   5     5862.68     5798.46     75.25 o 
   4   5   5      745.31      711.32     36.02 o 
   5   5   5     1054.99      988.01     45.60 o 
   6   5   5      287.83      267.22     40.42 o 
   7   5   5     1435.25     1525.19     80.05 o 
   8   5   5     9119.07     8610.59    130.34 o 
   9   5   5     6252.33     6358.79    121.34 o 
  10   5   5     2403.50     2298.05     90.12 o 
  11   5   5        5.65      -14.20     65.62 o 
  12   5   5      240.23      119.39     93.41 o 
 -12   6   5      744.95      769.06     96.60 o 
 -11   6   5      702.40      810.24     82.70 o 
 -10   6   5      777.45      814.87     78.54 o 
  -9   6   5     1028.49     1002.58     77.22 o 
  -8   6   5       21.08        3.33     47.27 o 
  -7   6   5     4011.55     4016.07    118.88 o 
  -6   6   5      690.79      602.06     46.33 o 
  -5   6   5      427.06      528.66     41.48 o 
  -4   6   5     7297.04     7187.99     99.31 o 
  -3   6   5     6176.94     6241.74     87.09 o 
  -2   6   5    11612.92    11308.86    111.42 o 
  -1   6   5    13065.95    12750.66    104.21 o 
   0   6   5      568.98      594.10     25.88 o 
   1   6   5     4222.19     4232.81     52.48 o 
   2   6   5       11.44       11.84     19.68 o 
   3   6   5     1228.66     1171.28     43.31 o 
   4   6   5     2552.68     2427.54     65.12 o 
   5   6   5      161.13      134.39     39.02 o 
   6   6   5      157.39      143.49     42.12 o 
   7   6   5      628.56      580.32     63.20 o 
   8   6   5       14.52      116.92     48.42 o 
   9   6   5      184.42      209.02     50.48 o 
  10   6   5      696.49      687.10     83.14 o 
  11   6   5     1741.62     1530.07     94.26 o 
 -12   7   5       51.24      115.57     77.54 o 
 -11   7   5      189.98      112.24    101.31 o 
 -10   7   5     2537.84     2339.63    120.64 o 
  -9   7   5        7.08      -12.67     59.25 o 
  -8   7   5     6667.80     6693.50    148.82 o 
  -7   7   5     6130.19     6262.51    134.13 o 
  -6   7   5     3021.80     2916.84     85.30 o 
  -5   7   5       52.26       36.19     35.73 o 
  -4   7   5     2328.10     2327.79     71.73 o 
  -3   7   5     2356.39     2448.97     63.86 o 
  -2   7   5     2299.66     2401.98     60.65 o 
  -1   7   5     1483.95     1508.44     45.75 o 
   0   7   5       17.44       12.24     20.72 o 
   1   7   5      894.26      879.78     33.67 o 
   2   7   5     5284.58     5215.66     87.44 o 
   3   7   5      433.02      463.25     35.50 o 
   4   7   5    12178.04    11884.17    139.61 o 
   5   7   5    22942.34    22721.46    230.12 o 
   6   7   5     1370.26     1458.25     68.86 o 
   7   7   5     1416.25     1373.00     65.69 o 
   8   7   5      525.25      613.01     55.10 o 
   9   7   5      979.73     1101.70     90.84 o 
  10   7   5     3538.37     3523.53    103.91 o 
  11   7   5      250.25      213.62     63.94 o 
 -11   8   5       58.01      125.51     73.55 o 
 -10   8   5        0.53      -45.70     68.66 o 
  -9   8   5       21.53       60.13     63.50 o 
  -8   8   5       64.94      130.51     59.41 o 
  -7   8   5    14514.09    14119.51    232.27 o 
  -6   8   5     9160.18     9088.91    142.89 o 
  -5   8   5      581.99      725.36     52.93 o 
  -4   8   5     1366.66     1394.79     61.84 o 
  -3   8   5      854.02      899.77     49.86 o 
  -2   8   5     2686.91     2648.61     66.51 o 
  -1   8   5     7304.64     7506.10    102.62 o 
   0   8   5       35.48       33.04     25.50 o 
   1   8   5     7544.05     7236.09     91.11 o 
   2   8   5       21.28        7.43     31.67 o 
   3   8   5      149.90       99.53     40.42 o 
   4   8   5    21027.37    20824.75    206.14 o 
   5   8   5     1211.41     1249.16     62.51 o 
   6   8   5     2627.04     2792.57     99.57 o 
   7   8   5     2495.91     2457.56    124.95 o 
   8   8   5     2752.23     2956.50     98.71 o 
   9   8   5     1066.04     1140.89    113.20 o 
  10   8   5       76.06      176.67     64.82 o 
 -10   9   5       78.89      -37.29     69.23 o 
  -9   9   5      109.12      133.64     74.07 o 
  -8   9   5     2204.94     2231.29    114.83 o 
  -7   9   5     4389.02     4268.38    131.07 o 
  -6   9   5     1190.06     1260.94     82.45 o 
  -5   9   5     1237.65     1156.54     66.17 o 
  -4   9   5      312.45      334.60     55.71 o 
  -3   9   5     2421.72     2481.71     72.52 o 
  -2   9   5     5339.84     5255.25    126.75 o 
  -1   9   5      365.29      359.11     39.64 o 
   0   9   5    15849.40    15463.93    175.29 o 
   1   9   5    17322.24    17193.25    189.81 o 
   2   9   5     1546.68     1419.48     68.25 o 
   3   9   5     3610.30     3573.49    114.24 o 
   4   9   5     2775.64     2688.80     79.47 o 
   5   9   5     1612.88     1710.84     72.24 o 
   6   9   5     3636.81     3699.89     97.03 o 
   7   9   5     3275.77     3487.10    100.10 o 
   8   9   5      431.77      548.48     68.75 o 
   9   9   5       57.16      106.87     61.57 o 
  10   9   5      693.11      850.13     93.52 o 
 -10  10   5       12.06     -167.38    167.38 o 
  -9  10   5      444.16      339.67     85.52 o 
  -8  10   5       81.16       88.32     68.71 o 
  -7  10   5      464.22      578.92     86.05 o 
  -6  10   5     3188.54     3307.74    117.02 o 
  -5  10   5      275.70      338.79     62.51 o 
  -4  10   5      756.67      790.55     64.58 o 
  -3  10   5       41.90       -1.95     38.27 o 
  -2  10   5     4148.36     4171.35    173.80 o 
  -1  10   5    12478.19    12212.00    145.76 o 
   0  10   5     8125.41     8157.00    161.63 o 
   1  10   5       62.63      213.60     81.00 o 
   2  10   5     4598.36     4388.74    100.03 o 
   3  10   5     3141.24     3092.36     92.90 o 
   4  10   5      236.75      270.71     48.79 o 
   5  10   5     3519.65     3554.40    105.94 o 
   6  10   5      609.15      686.29     62.81 o 
   7  10   5        3.36       16.91     54.94 o 
   8  10   5       66.95       14.52     69.39 o 
   9  10   5      182.56      146.92     75.33 o 
  -9  11   5      768.33      681.86    147.75 o 
  -8  11   5      768.90      718.60     87.90 o 
  -7  11   5      722.94      794.11     83.74 o 
  -6  11   5      366.05      263.70     69.69 o 
  -5  11   5     1369.49     1550.38     95.53 o 
  -4  11   5      402.59      462.73     68.28 o 
  -3  11   5      111.18       84.78     48.06 o 
  -2  11   5       10.67      -23.08     40.12 o 
  -1  11   5      785.86      807.97     77.39 o 
   0  11   5       59.46      140.03     61.24 o 
   1  11   5      535.99      580.53     74.61 o 
   2  11   5       11.05       -0.54     56.96 o 
   3  11   5      575.45      616.37     66.00 o 
   4  11   5      327.44      464.82     58.35 o 
   5  11   5      666.74      813.09     77.33 o 
   6  11   5     2245.69     2408.14    110.08 o 
   7  11   5      223.50      363.83     68.03 o 
   8  11   5      101.38      193.56     83.84 o 
  -7  12   5       58.28      127.09     74.32 o 
  -6  12   5      587.21      660.66     86.09 o 
  -5  12   5     1663.79     1694.37    146.48 o 
  -4  12   5        0.25       10.19     59.11 o 
  -3  12   5        9.22       17.46     88.82 o 
  -2  12   5      308.60      271.78     70.83 o 
  -1  12   5      694.13      802.65     81.20 o 
   0  12   5      933.88      943.20     86.21 o 
   1  12   5        5.43      -19.92     61.96 o 
   2  12   5     1248.81     1162.60     94.08 o 
   3  12   5     2368.69     2098.29    132.49 o 
   4  12   5       97.20      149.33     76.64 o 
   5  12   5      107.38      240.00     69.52 o 
   6  12   5      213.42      359.69     73.02 o 
   7  12   5      639.50      260.91    216.60 o 
  -6  13   5      649.57      604.87     87.64 o 
  -5  13   5       73.80      104.70     77.30 o 
  -4  13   5       80.52       19.62     77.50 o 
  -3  13   5       64.40       95.32    113.45 o 
  -2  13   5      185.84      349.83    111.23 o 
  -1  13   5       41.08      120.87     71.61 o 
   0  13   5      223.52      240.85     72.34 o 
   1  13   5      222.29      187.15     77.45 o 
   2  13   5       15.72       48.66    112.69 o 
   3  13   5      349.45      408.57     93.71 o 
   4  13   5        9.76       96.57     93.27 o 
   5  13   5     1403.47     1552.93    132.51 o 
  -3  14   5      523.69      396.89    157.53 o 
  -2  14   5      234.43      150.07    114.71 o 
  -1  14   5        6.58       53.81    100.77 o 
   0  14   5        9.12       11.58     90.83 o 
   1  14   5        0.55       75.55     92.28 o 
   2  14   5       27.68      -11.09     87.13 o 
 -12   0   6     1026.61      595.66    167.38 o 
 -11   0   6    16377.41    16660.62    367.13 o 
 -10   0   6     4155.32     4473.42    142.70 o 
  -9   0   6     4914.63     5161.76    188.96 o 
  -8   0   6     3421.97     3671.25    150.52 o 
  -7   0   6     5040.02     5045.38     97.46 o 
  -6   0   6     1201.76     1165.71     51.65 o 
  -5   0   6    12678.35    12496.87    143.96 o 
  -4   0   6    11887.89    12562.19    137.48 o 
  -3   0   6    11655.98    11570.67    124.33 o 
  -2   0   6     4902.32     5220.24     70.77 o 
  -1   0   6    12792.88    13160.15    216.46 o 
   0   0   6    43825.85    45448.28    370.73 o 
   1   0   6     6783.80     6791.75     84.42 o 
   2   0   6      337.71      340.87     25.73 o 
   3   0   6     6534.50     6342.20     84.95 o 
   4   0   6    13538.59    13053.71    142.52 o 
   5   0   6      192.47      188.94     30.83 o 
   6   0   6    14310.00    13994.19    161.81 o 
   7   0   6     2372.03     2389.41    126.04 o 
   8   0   6     5069.79     4958.02    231.89 o 
   9   0   6     3128.10     3132.25    130.23 o 
  10   0   6     1246.69     1231.49    123.97 o 
  11   0   6     3614.39     3474.53    181.24 o 
  12   0   6     5847.82     5809.99    261.97 o 
 -13   1   6       25.68        9.85    147.68 o 
 -12   1   6     3651.62     3464.82    251.59 o 
 -11   1   6      757.58      930.23     74.21 o 
 -10   1   6      271.40      267.68     48.62 o 
  -9   1   6       11.53       26.05     36.01 o 
  -8   1   6     2532.56     2597.31     61.28 o 
  -7   1   6       34.40       74.62     25.30 o 
  -6   1   6      852.31      831.37     33.79 o 
  -5   1   6    13197.67    13416.67    102.06 o 
  -4   1   6      894.79     1029.75     28.28 o 
  -3   1   6    14558.29    14015.63    115.36 o 
  -2   1   6     6660.40     6422.83     61.77 o 
  -1   1   6      111.83       85.00     13.16 o 
   0   1   6    22065.81    22488.49    150.55 o 
   1   1   6    29665.92    30144.82    184.52 o 
   2   1   6      726.98      713.10     23.04 o 
   3   1   6    16762.64    16671.69    117.42 o 
   4   1   6     1385.59     1281.81     47.10 o 
   5   1   6     3208.70     3248.88     60.21 o 
   6   1   6     3952.80     3853.66     67.01 o 
   7   1   6      687.36      676.35     41.48 o 
   8   1   6     2566.18     2434.17     81.82 o 
   9   1   6     3056.43     3086.30     96.83 o 
  10   1   6      185.67      210.67     55.34 o 
  11   1   6     1096.62     1192.56     91.97 o 
  12   1   6      390.45      549.31     83.44 o 
 -13   2   6      717.56      959.95    201.84 o 
 -12   2   6       43.49      109.47     72.52 o 
 -11   2   6      438.41      381.52     60.31 o 
 -10   2   6       72.89       20.73     41.17 o 
  -9   2   6      133.97      116.06     39.26 o 
  -8   2   6     6763.55     6841.15    118.09 o 
  -7   2   6     3779.26     3741.33     71.50 o 
  -6   2   6    11957.17    11687.79    110.00 o 
  -5   2   6    19778.47    19909.15    141.71 o 
  -4   2   6     3088.40     2870.52     45.29 o 
  -3   2   6     2037.60     2032.15     51.79 o 
  -2   2   6     1692.54     1663.56     30.65 o 
  -1   2   6     4347.97     4377.21     45.45 o 
   0   2   6        2.63       22.30     13.05 o 
   1   2   6       94.22       87.48     14.90 o 
   2   2   6     1179.52     1133.79     26.55 o 
   3   2   6    12775.03    13217.40     99.24 o 
   4   2   6     1277.20     1273.77     29.21 o 
   5   2   6        0.31       -0.16     22.51 o 
   6   2   6    10156.19    10015.10    111.35 o 
   7   2   6    11425.59    11341.30    126.06 o 
   8   2   6     1941.43     1886.32     68.49 o 
   9   2   6     2114.43     2299.88     96.64 o 
  10   2   6      190.58      219.39     63.98 o 
  11   2   6       53.45       73.61     68.87 o 
  12   2   6      153.77      178.36     78.47 o 
 -13   3   6       32.12       50.77     80.29 o 
 -12   3   6        4.67      -25.26     72.48 o 
 -11   3   6      284.76      200.18     61.37 o 
 -10   3   6      865.02      876.51     61.90 o 
  -9   3   6       19.16       35.50     41.71 o 
  -8   3   6      167.47      243.40     46.38 o 
  -7   3   6      611.19      670.36     46.38 o 
  -6   3   6      752.74      749.94     39.61 o 
  -5   3   6        7.89       53.46     23.61 o 
  -4   3   6     5321.90     5257.16     84.14 o 
  -3   3   6     5226.47     5124.22     65.65 o 
  -2   3   6     4305.13     4297.42     69.56 o 
  -1   3   6     8930.43     8579.98     69.99 o 
   0   3   6      480.21      515.69     20.90 o 
   1   3   6     1272.14     1327.98     29.58 o 
   2   3   6     2553.75     2472.08     36.53 o 
   3   3   6     3067.43     3082.18     38.76 o 
   4   3   6     6491.76     6442.34     80.52 o 
   5   3   6     2826.32     2826.96     59.90 o 
   6   3   6      364.90      377.05     35.65 o 
   7   3   6     3998.61     3850.23    120.76 o 
   8   3   6      142.68      155.19     36.86 o 
   9   3   6        7.46      -52.26     52.26 o 
  10   3   6       33.26        1.20     57.79 o 
  11   3   6      129.06      228.30     72.45 o 
  12   3   6        0.54      -56.90     74.12 o 
 -13   4   6      251.38      124.58     85.27 o 
 -12   4   6      565.37      522.91     80.42 o 
 -11   4   6       33.44       18.77     59.56 o 
 -10   4   6     7670.44     7296.99    153.98 o 
  -9   4   6     4884.47     4973.44    112.14 o 
  -8   4   6       30.72       68.31     37.43 o 
  -7   4   6      669.06      607.10     45.90 o 
  -6   4   6     4142.88     4066.78     80.90 o 
  -5   4   6       13.55       22.20     28.29 o 
  -4   4   6     6366.21     6209.25     76.40 o 
  -3   4   6     1689.11     1772.38     53.28 o 
  -2   4   6    19135.69    18749.96    149.46 o 
  -1   4   6     1229.28     1187.37     30.36 o 
   0   4   6     2160.05     2113.49     41.90 o 
   1   4   6    10890.82    11081.66     88.53 o 
   2   4   6      257.60      257.60     18.02 o 
   3   4   6     9112.35     9025.20     98.38 o 
   4   4   6     5205.38     5132.14     74.50 o 
   5   4   6     9666.11     9445.17    107.10 o 
   6   4   6     2171.66     2116.30     60.24 o 
   7   4   6     2322.25     2416.37     63.93 o 
   8   4   6        7.49       29.86     39.60 o 
   9   4   6      683.59      759.76     58.84 o 
  10   4   6     3176.10     3064.68    167.64 o 
  11   4   6     3573.86     3816.04    174.84 o 
  12   4   6      149.42       80.60     75.73 o 
 -12   5   6      540.76      719.06     83.99 o 
 -11   5   6      209.00      168.31     70.19 o 
 -10   5   6     1571.42     1707.42    110.35 o 
  -9   5   6     1230.56     1208.77     82.69 o 
  -8   5   6       78.47      101.97     44.02 o 
  -7   5   6      806.01      820.82     54.76 o 
  -6   5   6     2812.54     2900.23     76.24 o 
  -5   5   6     2073.11     1929.90     55.88 o 
  -4   5   6       70.43       84.11     29.82 o 
  -3   5   6      709.33      833.19     35.13 o 
  -2   5   6      231.29      214.00     19.11 o 
  -1   5   6    27298.47    27192.69    175.23 o 
   0   5   6      955.37      999.23     30.42 o 
   1   5   6      154.28      150.95     18.35 o 
   2   5   6    13036.83    12815.08    108.10 o 
   3   5   6      523.87      570.06     33.73 o 
   4   5   6     3737.24     3820.37     68.71 o 
   5   5   6     1214.44     1144.49     49.82 o 
   6   5   6     3567.11     3705.01     85.26 o 
   7   5   6     4779.24     4568.55     95.59 o 
   8   5   6       86.51       75.28     44.94 o 
   9   5   6      138.34      105.58     59.08 o 
  10   5   6     1846.83     1886.67     89.22 o 
  11   5   6      763.92      798.04     90.80 o 
 -12   6   6      466.21      447.20    143.33 o 
 -11   6   6     1970.88     2174.39    124.40 o 
 -10   6   6      885.59      867.22     82.28 o 
  -9   6   6        0.23      -55.14     55.14 o 
  -8   6   6      179.47      139.57     63.11 o 
  -7   6   6     7505.63     7588.15    120.18 o 
  -6   6   6      484.13      496.41     50.10 o 
  -5   6   6      181.57      134.12     36.54 o 
  -4   6   6     1299.92     1370.24     63.35 o 
  -3   6   6     1479.89     1554.73     65.12 o 
  -2   6   6     1009.11      944.23     38.43 o 
  -1   6   6     1364.92     1362.23     37.76 o 
   0   6   6    13092.66    12787.97    102.95 o 
   1   6   6     3072.06     3141.55     47.32 o 
   2   6   6     1748.73     1802.85     49.06 o 
   3   6   6     1137.07     1090.57     45.32 o 
   4   6   6     3151.88     3144.63     65.60 o 
   5   6   6      984.56     1064.98     63.93 o 
   6   6   6        2.68      -23.08     35.52 o 
   7   6   6     1658.02     1790.73     73.01 o 
   8   6   6     8453.17     8300.98    135.06 o 
   9   6   6      183.50      192.43     51.47 o 
  10   6   6      115.82      157.75     54.88 o 
  11   6   6      334.71      471.14     92.40 o 
 -11   7   6      475.02      305.65    122.62 o 
 -10   7   6     1513.13     1382.90    139.68 o 
  -9   7   6      265.01      148.44     64.49 o 
  -8   7   6     2233.83     2258.51    100.06 o 
  -7   7   6      243.90      195.99     56.28 o 
  -6   7   6     2551.95     2695.01    100.36 o 
  -5   7   6     1254.97     1156.48     57.48 o 
  -4   7   6       99.82      119.33     34.72 o 
  -3   7   6       30.38      -32.65     44.68 o 
  -2   7   6      606.51      690.17     42.31 o 
  -1   7   6     1213.22     1187.80     45.98 o 
   0   7   6       17.09        6.33     23.40 o 
   1   7   6      783.15      747.31     36.61 o 
   2   7   6      359.78      386.81     34.46 o 
   3   7   6      172.23      146.01     31.42 o 
   4   7   6     1154.51     1228.06     60.71 o 
   5   7   6      872.97      888.14     58.88 o 
   6   7   6     1698.70     1767.64     71.23 o 
   7   7   6     1899.94     1969.42     80.22 o 
   8   7   6      189.28      158.36     48.85 o 
   9   7   6     1460.03     1568.59     80.99 o 
  10   7   6      467.14      373.43     63.08 o 
  11   7   6      166.03       78.56     82.13 o 
 -11   8   6      345.98      305.90     84.92 o 
 -10   8   6      187.13      175.11     73.32 o 
  -9   8   6      411.97      372.51     70.98 o 
  -8   8   6       47.50      -59.91     59.91 o 
  -7   8   6      585.97      567.09     68.43 o 
  -6   8   6       62.12       90.45     47.27 o 
  -5   8   6     1442.66     1462.33     65.27 o 
  -4   8   6     3154.75     3153.53    106.69 o 
  -3   8   6      220.81      236.07     40.37 o 
  -2   8   6     1171.28     1196.85     56.62 o 
  -1   8   6     2344.09     2361.01     81.14 o 
   0   8   6      424.84      396.64     34.87 o 
   1   8   6      213.46      277.94     37.17 o 
   2   8   6     2576.03     2493.75     63.69 o 
   3   8   6      972.69     1007.49     56.55 o 
   4   8   6      514.24      471.53     46.46 o 
   5   8   6      608.11      739.08     70.59 o 
   6   8   6      326.26      319.46     50.06 o 
   7   8   6      332.48      297.05     60.00 o 
   8   8   6      305.70      232.81     65.83 o 
   9   8   6        1.27      -50.92     50.92 o 
  10   8   6       21.64       58.99     74.12 o 
 -10   9   6      770.78      903.16     93.27 o 
  -9   9   6       73.65       48.47     72.45 o 
  -8   9   6       36.60      108.47     65.06 o 
  -7   9   6       97.46      107.01     62.65 o 
  -6   9   6      378.34      512.64     65.83 o 
  -5   9   6      423.59      397.98     52.77 o 
  -4   9   6     1859.39     1955.08     71.41 o 
  -3   9   6     1967.18     2070.09     77.09 o 
  -2   9   6     2904.99     2844.71     76.72 o 
  -1   9   6     4937.72     4910.81     90.24 o 
   0   9   6     3646.03     3604.35     98.93 o 
   1   9   6     6995.45     6802.25    124.86 o 
   2   9   6     1509.40     1491.36     70.90 o 
   3   9   6        8.80        4.27     39.95 o 
   4   9   6     5832.94     5766.11    106.31 o 
   5   9   6     1323.83     1400.21     73.22 o 
   6   9   6        0.93       64.62     48.63 o 
   7   9   6     1355.48     1437.49     77.46 o 
   8   9   6       21.78       24.04     55.05 o 
   9   9   6      218.31      203.51     68.25 o 
  -9  10   6     1727.72     2020.65    135.61 o 
  -8  10   6      357.45      466.95     78.24 o 
  -7  10   6      129.48      148.40     67.58 o 
  -6  10   6     2848.02     2871.96    146.90 o 
  -5  10   6       15.97      114.08     51.20 o 
  -4  10   6     2546.22     2630.31     92.07 o 
  -3  10   6      879.11      849.60     56.23 o 
  -2  10   6     4263.68     4230.91    104.06 o 
  -1  10   6       65.62       22.12     72.12 o 
   0  10   6     1947.94     2028.39    102.95 o 
   1  10   6     1697.49     1895.14    101.13 o 
   2  10   6      197.07      228.62     61.46 o 
   3  10   6      299.85      270.12     49.13 o 
   4  10   6     1513.49     1553.36     80.51 o 
   5  10   6     3483.08     3426.43     99.80 o 
   6  10   6     1111.98     1130.84     87.36 o 
   7  10   6      604.53      629.53     90.26 o 
   8  10   6       39.26       74.44     65.00 o 
  -8  11   6      782.11      712.72     89.53 o 
  -7  11   6      451.25      723.79    127.51 o 
  -6  11   6      408.93      473.25     75.16 o 
  -5  11   6     1041.67     1157.62    109.36 o 
  -4  11   6      174.59      203.11     54.47 o 
  -3  11   6       19.45       44.65     42.39 o 
  -2  11   6     1512.40     1454.60     78.05 o 
  -1  11   6     4918.36     4721.20    156.32 o 
   0  11   6        4.34       25.70     58.29 o 
   1  11   6       20.07      106.64     62.45 o 
   2  11   6     4599.36     4915.46    144.13 o 
   3  11   6     2478.10     2654.87    126.05 o 
   4  11   6     1086.51     1137.44     75.62 o 
   5  11   6      666.90      785.77     71.50 o 
   6  11   6     1552.80     1564.39    117.06 o 
   7  11   6      290.21      170.91     67.00 o 
  -7  12   6     1050.24     1090.00    116.38 o 
  -6  12   6      635.74      756.85     84.60 o 
  -5  12   6      111.78      125.28     66.36 o 
  -4  12   6      397.10      297.93    115.45 o 
  -3  12   6      271.74      264.13     73.48 o 
  -2  12   6      195.07      122.79     88.82 o 
  -1  12   6       78.79       60.10     66.39 o 
   0  12   6      603.77      781.00     84.14 o 
   1  12   6      210.32      196.20     73.67 o 
   2  12   6      786.88      849.47     85.80 o 
   3  12   6       12.90       63.56     70.34 o 
   4  12   6        5.49      -79.07     79.07 o 
   5  12   6       24.38      155.45     86.94 o 
   6  12   6      308.34      434.59     89.46 o 
  -5  13   6     1933.49     2069.86    198.16 o 
  -4  13   6      163.83      174.95     96.55 o 
  -3  13   6      261.74      124.99    285.52 o 
  -2  13   6      426.21      579.37    101.27 o 
  -1  13   6      456.13      450.27     80.55 o 
   0  13   6      523.60      509.70     84.84 o 
   1  13   6        2.90      -72.20     72.20 o 
   2  13   6       30.01      -12.11     78.81 o 
   3  13   6       69.90      279.99    101.09 o 
   4  13   6      451.40      361.35    100.31 o 
  -2  14   6      147.96      107.80    142.76 o 
  -1  14   6     1470.70     1784.21    142.93 o 
   0  14   6      962.07     1083.23     99.84 o 
   1  14   6      887.10      929.14    114.14 o 
 -13   1   7      504.05      315.06    177.22 o 
 -12   1   7     1515.20     1385.10    118.88 o 
 -11   1   7      368.00      367.47     67.76 o 
 -10   1   7      564.83      595.15     60.48 o 
  -9   1   7       31.24       48.08     41.87 o 
  -8   1   7    11760.34    11686.51    137.46 o 
  -7   1   7     6036.45     6188.47     83.94 o 
  -6   1   7     3139.27     3097.49     62.12 o 
  -5   1   7       34.18       21.40     18.45 o 
  -4   1   7    40064.33    40377.64    248.10 o 
  -3   1   7       12.89        5.31     14.33 o 
  -2   1   7     5173.11     5106.53     92.55 o 
  -1   1   7      365.99      379.79     19.56 o 
   0   1   7     6816.95     6732.62     61.69 o 
   1   1   7       80.06       95.27     16.03 o 
   2   1   7     2188.60     2251.82     36.51 o 
   3   1   7    13483.11    13597.72    104.40 o 
   4   1   7     1317.37     1368.84     34.64 o 
   5   1   7       16.01       36.66     22.33 o 
   6   1   7     1299.70     1324.96     50.45 o 
   7   1   7    15594.21    15475.54    186.40 o 
   8   1   7      663.87      687.58     69.35 o 
   9   1   7     1938.41     1866.13    106.47 o 
  10   1   7     1162.37     1159.46     76.17 o 
  11   1   7      974.81     1093.64    100.84 o 
  12   1   7      786.71      847.01    126.05 o 
 -13   2   7      121.60      213.71    132.92 o 
 -12   2   7      143.00       46.52     66.26 o 
 -11   2   7      630.14      638.58     65.70 o 
 -10   2   7        6.35      -19.68     48.62 o 
  -9   2   7     7259.43     7288.50    118.41 o 
  -8   2   7     2288.18     2380.82     74.54 o 
  -7   2   7     2467.46     2459.56     63.30 o 
  -6   2   7      770.67      801.37     40.58 o 
  -5   2   7     8101.07     7725.25     83.37 o 
  -4   2   7     3112.51     3151.92     47.29 o 
  -3   2   7    39735.75    39603.06    256.40 o 
  -2   2   7     3685.66     3685.88     42.86 o 
  -1   2   7     5525.81     5249.97     61.36 o 
   0   2   7     9024.68     9064.70     76.40 o 
   1   2   7     1462.44     1439.31     35.12 o 
   2   2   7    16498.20    15936.51    115.54 o 
   3   2   7      277.57      279.22     20.16 o 
   4   2   7     8789.72     8824.04     87.72 o 
   5   2   7     2331.96     2368.36     59.08 o 
   6   2   7    10953.74    10742.65    126.39 o 
   7   2   7     3617.56     3738.84     81.87 o 
   8   2   7     2154.44     2203.38    115.28 o 
   9   2   7     1763.67     1559.29    117.42 o 
  10   2   7      231.02      247.44     70.97 o 
  11   2   7     2518.59     2593.31    126.41 o 
  12   2   7      125.57      112.11     79.64 o 
 -13   3   7     1501.65     1790.30    127.90 o 
 -12   3   7       25.70      -25.96     81.71 o 
 -11   3   7     1255.24     1355.33    124.35 o 
 -10   3   7       14.91       48.80     48.75 o 
  -9   3   7      427.33      485.99     65.95 o 
  -8   3   7      948.25     1008.96     62.31 o 
  -7   3   7      154.31      141.16     40.03 o 
  -6   3   7      210.58      232.80     32.14 o 
  -5   3   7     1050.56     1047.33     43.14 o 
  -4   3   7      780.72      793.68     47.78 o 
  -3   3   7    41841.34    41467.64    315.38 o 
  -2   3   7    67650.01    66705.95    384.25 o 
  -1   3   7      103.66       85.56     15.35 o 
   0   3   7     6769.13     6831.20     64.93 o 
   1   3   7    30822.60    30275.08    192.12 o 
   2   3   7       53.10       83.08     17.08 o 
   3   3   7    30844.38    30718.75    210.83 o 
   4   3   7      900.48      842.28     40.98 o 
   5   3   7     5217.89     5332.79     81.82 o 
   6   3   7        4.09       32.20     32.22 o 
   7   3   7     4875.04     4929.34     86.98 o 
   8   3   7     3717.46     3706.71     82.22 o 
   9   3   7      319.82      337.89     63.73 o 
  10   3   7      657.58      655.67     79.64 o 
  11   3   7     1540.97     1528.60    102.08 o 
  12   3   7     3419.12     3918.23    144.33 o 
 -13   4   7       79.11       73.84    177.22 o 
 -12   4   7       12.18       99.60     82.43 o 
 -11   4   7      700.34      665.13     77.73 o 
 -10   4   7      177.14      133.77     53.82 o 
  -9   4   7     2680.46     2868.17     87.83 o 
  -8   4   7     1207.64     1247.32     64.13 o 
  -7   4   7      141.50      210.39     45.15 o 
  -6   4   7      816.52      897.31     69.11 o 
  -5   4   7      888.54      995.88     49.52 o 
  -4   4   7     5074.58     4992.42     74.19 o 
  -3   4   7    12475.23    12296.94    117.08 o 
  -2   4   7     5990.32     6038.66    103.50 o 
  -1   4   7    15614.31    15298.03    112.18 o 
   0   4   7    10898.10    10800.58     89.01 o 
   1   4   7      288.42      277.56     21.08 o 
   2   4   7     5078.26     4871.39     55.88 o 
   3   4   7        3.66       -4.97     24.57 o 
   4   4   7     5497.59     5447.33     91.87 o 
   5   4   7     3292.03     3236.18     68.41 o 
   6   4   7     7323.01     7238.02    100.73 o 
   7   4   7        7.74      -10.55     38.84 o 
   8   4   7     1191.30     1122.90     70.66 o 
   9   4   7     3270.03     3105.56    104.17 o 
  10   4   7     2827.40     2770.21    128.36 o 
  11   4   7     1544.55     1465.32    104.78 o 
 -12   5   7       98.28      318.94     76.32 o 
 -11   5   7      768.79      789.84     89.32 o 
 -10   5   7        1.16      -55.19     55.19 o 
  -9   5   7     1261.03     1258.05     73.91 o 
  -8   5   7     8325.24     8406.98    148.36 o 
  -7   5   7    15731.88    15720.87    164.75 o 
  -6   5   7     2942.12     3174.49     78.78 o 
  -5   5   7      509.53      503.70     42.87 o 
  -4   5   7      463.93      439.31     37.20 o 
  -3   5   7        1.62        9.63     25.58 o 
  -2   5   7    12243.75    12245.82    117.79 o 
  -1   5   7     9354.30     9373.04     89.29 o 
   0   5   7     3317.59     3306.09     47.36 o 
   1   5   7     3631.62     3639.99     50.03 o 
   2   5   7     4201.47     4065.01     55.00 o 
   3   5   7     6188.40     6270.84     84.25 o 
   4   5   7     2139.86     2043.88     57.66 o 
   5   5   7      417.20      483.88     39.94 o 
   6   5   7     4201.72     4067.72     82.03 o 
   7   5   7     1380.33     1563.60     67.04 o 
   8   5   7       22.47      -62.66     62.66 o 
   9   5   7     1136.44     1121.16     69.74 o 
  10   5   7      867.78      918.87     96.16 o 
  11   5   7        2.48       63.01     76.07 o 
 -12   6   7       94.14      140.38     74.53 o 
 -11   6   7      269.42      308.16     76.60 o 
 -10   6   7     4834.03     4764.27    144.10 o 
  -9   6   7     1694.43     1766.20    100.12 o 
  -8   6   7      647.38      680.09     60.56 o 
  -7   6   7      258.88      235.98     44.36 o 
  -6   6   7     1253.27     1244.01     63.44 o 
  -5   6   7      468.12      453.73     44.71 o 
  -4   6   7      228.11      291.19     52.67 o 
  -3   6   7     1709.98     1669.21     59.40 o 
  -2   6   7     1733.54     1756.70     51.33 o 
  -1   6   7      297.97      220.95     28.98 o 
   0   6   7      138.01      137.96     24.93 o 
   1   6   7      215.11      264.12     26.77 o 
   2   6   7     3626.83     3666.18     79.08 o 
   3   6   7      828.05      956.62     45.54 o 
   4   6   7     3863.77     3712.30     73.19 o 
   5   6   7    12526.90    12122.94    151.13 o 
   6   6   7      131.74      118.91     44.08 o 
   7   6   7     1229.14     1259.74     95.29 o 
   8   6   7      208.50      169.58     46.42 o 
   9   6   7      121.81      138.62     54.39 o 
  10   6   7     1121.90     1047.02     77.56 o 
  11   6   7      221.80      217.51     82.90 o 
 -11   7   7      281.98      234.65     77.50 o 
 -10   7   7     2641.24     2618.13    120.03 o 
  -9   7   7     1089.64     1077.76     84.83 o 
  -8   7   7      637.74      590.59     71.95 o 
  -7   7   7       99.27      101.69     50.08 o 
  -6   7   7        2.61      -23.72     43.30 o 
  -5   7   7     3687.78     3542.95     83.87 o 
  -4   7   7    33301.84    32314.15    277.32 o 
  -3   7   7     4957.63     4975.03     91.19 o 
  -2   7   7      601.52      591.33     43.47 o 
  -1   7   7     2237.83     2104.43     54.74 o 
   0   7   7        9.35      -26.13     26.13 o 
   1   7   7     4264.89     4139.83     77.07 o 
   2   7   7      915.46      892.15     44.05 o 
   3   7   7     1253.52     1237.69     53.61 o 
   4   7   7     2002.25     2023.13     66.42 o 
   5   7   7      360.16      282.92     43.86 o 
   6   7   7     1788.93     1766.61     74.17 o 
   7   7   7     3297.64     3563.79     97.43 o 
   8   7   7      893.39      975.73     67.19 o 
   9   7   7      659.57      622.08     77.91 o 
  10   7   7      749.56      983.26     77.53 o 
 -11   8   7      218.38      249.28     82.88 o 
 -10   8   7      548.29      680.66     88.30 o 
  -9   8   7      241.21      138.53    107.74 o 
  -8   8   7      268.75      340.31    104.92 o 
  -7   8   7     1832.99     1907.46     91.97 o 
  -6   8   7     4309.20     4163.50    117.06 o 
  -5   8   7    10296.34    10062.85    138.19 o 
  -4   8   7        2.54      -28.30     35.42 o 
  -3   8   7    15200.82    15253.14    166.92 o 
  -2   8   7      468.52      517.62     44.24 o 
  -1   8   7      305.50      302.94     41.19 o 
   0   8   7       50.35       75.50     33.13 o 
   1   8   7     1767.81     1757.44     75.22 o 
   2   8   7    10198.98    10078.15    127.98 o 
   3   8   7       23.02       31.12     36.74 o 
   4   8   7      153.97       96.24     40.34 o 
   5   8   7      533.36      573.38     53.82 o 
   6   8   7      694.78      710.68     59.41 o 
   7   8   7     3774.79     3791.05    103.28 o 
   8   8   7     8010.15     8108.72    145.27 o 
   9   8   7      672.83      726.63     77.18 o 
  10   8   7      141.76       67.65     58.16 o 
 -10   9   7       32.43       82.19     79.01 o 
  -9   9   7     1424.83     1510.15    104.16 o 
  -8   9   7       62.45       72.91     67.47 o 
  -7   9   7     1144.09     1102.64     93.05 o 
  -6   9   7     1574.65     1474.74     82.72 o 
  -5   9   7     1359.54     1353.72     68.40 o 
  -4   9   7     5630.73     5610.99    112.75 o 
  -3   9   7      414.83      396.69     45.03 o 
  -2   9   7     2812.66     2890.11     86.49 o 
  -1   9   7     1709.28     1742.08     93.66 o 
   0   9   7     6527.52     6549.31    164.23 o 
   1   9   7    12045.01    11529.34    196.13 o 
   2   9   7     3432.87     3444.23    100.45 o 
   3   9   7      825.26      721.26     55.99 o 
   4   9   7      448.33      471.61     66.27 o 
   5   9   7      310.68      395.38     52.94 o 
   6   9   7      134.81      127.67     54.57 o 
   7   9   7     1107.94     1213.86     73.59 o 
   8   9   7      672.02      722.20     82.43 o 
   9   9   7      384.25      423.38     72.26 o 
  -9  10   7      407.89      560.68     87.27 o 
  -8  10   7       65.24       60.00     71.00 o 
  -7  10   7      218.31      285.93     70.51 o 
  -6  10   7       66.46      166.46     66.43 o 
  -5  10   7      131.62       95.32     52.09 o 
  -4  10   7      928.68      943.80     62.37 o 
  -3  10   7      735.36      847.12     58.64 o 
  -2  10   7      818.86      862.75     56.41 o 
  -1  10   7     4568.39     4610.43    115.22 o 
   0  10   7      420.23      431.40     65.75 o 
   1  10   7      562.23      696.70     74.44 o 
   2  10   7     6658.26     6745.02    159.07 o 
   3  10   7     2891.62     3021.25    102.20 o 
   4  10   7      169.52      155.29     54.78 o 
   5  10   7       18.78       75.88     54.66 o 
   6  10   7      199.63      134.42     56.65 o 
   7  10   7      604.41      572.70     66.38 o 
   8  10   7      736.70      804.84     78.74 o 
  -8  11   7       66.71       20.58     82.79 o 
  -7  11   7      582.69      603.30     86.91 o 
  -6  11   7      332.19      373.75     73.11 o 
  -5  11   7     2832.46     3038.07    187.98 o 
  -4  11   7      519.99      624.13     68.82 o 
  -3  11   7     1968.34     1951.99     96.89 o 
  -2  11   7       11.27       91.06     52.02 o 
  -1  11   7       26.61      -52.94     65.37 o 
   0  11   7     1124.59     1210.39     92.26 o 
   1  11   7       22.86       18.43     61.70 o 
   2  11   7        0.69      -18.97     62.10 o 
   3  11   7       42.32       27.16     64.26 o 
   4  11   7      150.08       87.72     68.34 o 
   5  11   7      625.90      685.59     72.54 o 
   6  11   7     1536.17     1573.82     92.48 o 
   7  11   7        0.63       75.52     94.84 o 
  -7  12   7      388.62      353.08     82.80 o 
  -6  12   7     1579.22     1929.53    115.87 o 
  -5  12   7       13.18       54.31     66.92 o 
  -4  12   7        7.48       37.81     61.27 o 
  -3  12   7      544.58      715.09    104.82 o 
  -2  12   7     1068.67     1311.84    121.48 o 
  -1  12   7      505.22      422.62     77.08 o 
   0  12   7      251.19      319.94     78.87 o 
   1  12   7      649.25      715.12    108.71 o 
   2  12   7      491.77      535.42     78.72 o 
   3  12   7      204.06      260.50     81.50 o 
   4  12   7       64.96      161.16     75.47 o 
   5  12   7     1017.10     1083.76    118.76 o 
   6  12   7      575.77      785.62    112.57 o 
  -5  13   7       25.33       53.25    104.95 o 
  -4  13   7     1990.91     1723.46    180.61 o 
  -3  13   7       29.55      -98.80     98.80 o 
  -2  13   7      598.68      755.06    100.86 o 
  -1  13   7      145.09      159.33     74.47 o 
   0  13   7      203.70      223.87     76.86 o 
   1  13   7        3.91      -23.46     76.35 o 
   2  13   7       92.88       58.18     74.99 o 
   3  13   7       65.35      110.48     81.34 o 
   4  13   7      293.76      323.32    153.54 o 
 -13   0   8      928.10      699.04    182.14 o 
 -12   0   8      189.29      110.32    105.78 o 
 -11   0   8     1456.83     1641.05    158.13 o 
 -10   0   8     2457.88     2407.19    332.29 o 
  -9   0   8     9555.76     9639.00    208.75 o 
  -8   0   8     2492.57     2452.44    116.78 o 
  -7   0   8     3757.03     3863.54    104.20 o 
  -6   0   8     1305.44     1365.68     59.32 o 
  -5   0   8     4868.84     4722.45     85.42 o 
  -4   0   8    31842.42    32764.46    302.07 o 
  -3   0   8     1181.65     1040.85     61.26 o 
  -2   0   8    18983.63    18140.57    217.09 o 
  -1   0   8     2101.99     2129.91     51.54 o 
   0   0   8     1439.95     1412.61     46.59 o 
   1   0   8      181.26      197.31     27.15 o 
   2   0   8      730.03      747.29     42.93 o 
   3   0   8    73504.73    72093.88    588.49 o 
   4   0   8    31657.05    30733.21    287.01 o 
   5   0   8     1049.64     1165.85     60.96 o 
   6   0   8     1453.16     1432.60     97.21 o 
   7   0   8     3857.29     3762.25    144.16 o 
   8   0   8     1185.18     1083.14     97.50 o 
   9   0   8      383.49      414.10     85.49 o 
  10   0   8      931.27     1086.43    110.71 o 
  11   0   8     2383.40     2479.85    153.53 o 
  12   0   8      158.15       43.14    231.37 o 
 -13   1   8      995.31      895.95    206.76 o 
 -12   1   8      311.65      247.18     91.78 o 
 -11   1   8      488.50      540.98     70.32 o 
 -10   1   8      800.28      911.99     75.39 o 
  -9   1   8     9595.89     9738.50    149.56 o 
  -8   1   8    15670.04    15720.91    172.82 o 
  -7   1   8      192.59      171.01     33.91 o 
  -6   1   8       73.23       51.69     26.02 o 
  -5   1   8      975.36      888.00     36.85 o 
  -4   1   8     6650.97     6651.65     67.82 o 
  -3   1   8    38000.98    38056.24    235.84 o 
  -2   1   8       45.56       21.34     15.57 o 
  -1   1   8      838.10      807.07     27.43 o 
   0   1   8     1711.71     1912.98     36.13 o 
   1   1   8     4034.05     3934.37     49.60 o 
   2   1   8     8419.08     8198.34     84.39 o 
   3   1   8     4169.15     4053.00     53.08 o 
   4   1   8     8843.10     8464.67     84.34 o 
   5   1   8     1103.72     1115.91     46.33 o 
   6   1   8      161.88      183.92     33.68 o 
   7   1   8     2441.07     2501.42     91.73 o 
   8   1   8       58.88      141.37     49.34 o 
   9   1   8     2674.16     2843.38    134.36 o 
  10   1   8      204.69      229.60     61.51 o 
  11   1   8      333.14      401.93     76.01 o 
  12   1   8     1928.30     1927.12    126.91 o 
 -13   2   8        5.30       54.58    135.38 o 
 -12   2   8       97.16       76.17     80.83 o 
 -11   2   8      617.78      539.62    113.69 o 
 -10   2   8      346.01      283.96     55.50 o 
  -9   2   8      121.90      101.93     49.56 o 
  -8   2   8     6577.17     6624.64    113.73 o 
  -7   2   8     4030.99     4120.18     75.78 o 
  -6   2   8      880.36      860.03     44.76 o 
  -5   2   8     4679.88     4363.81     83.26 o 
  -4   2   8     4880.63     4794.89     62.67 o 
  -3   2   8      338.72      348.20     20.52 o 
  -2   2   8    30148.44    29909.56    191.32 o 
  -1   2   8    28219.33    27222.42    177.22 o 
   0   2   8    28074.79    27493.34    178.89 o 
   1   2   8      732.53      630.88     26.49 o 
   2   2   8      180.71      156.03     19.62 o 
   3   2   8     1271.06     1220.70     34.44 o 
   4   2   8      877.22      931.72     43.35 o 
   5   2   8      879.13      930.27     45.10 o 
   6   2   8     2261.14     2158.57     61.69 o 
   7   2   8       95.79       81.06     38.22 o 
   8   2   8     3717.30     3715.57    100.48 o 
   9   2   8     1653.33     1657.98     85.51 o 
  10   2   8       68.73       47.58     71.20 o 
  11   2   8      778.00      947.09     93.10 o 
 -13   3   8      383.04      161.07     98.30 o 
 -12   3   8      618.42      576.34    100.02 o 
 -11   3   8      157.11      106.59     65.57 o 
 -10   3   8     1171.34     1192.63     83.29 o 
  -9   3   8     1587.77     1680.31     74.42 o 
  -8   3   8     1120.05     1249.37     65.58 o 
  -7   3   8     3421.15     3259.95     82.06 o 
  -6   3   8      444.75      510.97     39.48 o 
  -5   3   8      180.20      186.94     30.91 o 
  -4   3   8     3471.71     3450.26     64.25 o 
  -3   3   8     2542.80     2594.48     53.39 o 
  -2   3   8    11331.82    10964.88    124.80 o 
  -1   3   8     2045.76     1966.22     37.04 o 
   0   3   8      836.44      863.49     30.04 o 
   1   3   8      205.93      214.88     21.34 o 
   2   3   8      842.42      811.39     30.08 o 
   3   3   8       69.75       37.75     21.27 o 
   4   3   8      839.24      842.36     42.80 o 
   5   3   8      305.81      357.82     35.98 o 
   6   3   8      490.63      551.26     42.49 o 
   7   3   8      677.10      700.99     48.25 o 
   8   3   8     1450.36     1408.91     77.37 o 
   9   3   8      144.05       32.04     58.18 o 
  10   3   8      321.16      362.78     74.49 o 
  11   3   8     1224.87     1188.08    101.67 o 
 -12   4   8        9.16       26.88     74.51 o 
 -11   4   8       11.51      -52.17     70.04 o 
 -10   4   8       50.80      129.70     52.22 o 
  -9   4   8        2.34      -10.44     43.67 o 
  -8   4   8     8166.07     8048.46    126.39 o 
  -7   4   8     1783.18     1943.00     71.06 o 
  -6   4   8     8285.22     8122.85    117.37 o 
  -5   4   8     6329.21     6386.53     99.82 o 
  -4   4   8    13802.32    13406.94    131.34 o 
  -3   4   8      868.35      844.84     39.45 o 
  -2   4   8     5695.64     5628.53     75.17 o 
  -1   4   8       15.19       42.06     16.58 o 
   0   4   8     1697.36     1652.88     37.33 o 
   1   4   8     2042.72     2047.87     40.85 o 
   2   4   8    15932.15    15464.84    128.92 o 
   3   4   8      107.70       75.22     29.88 o 
   4   4   8     6905.17     6957.38     94.30 o 
   5   4   8     7343.13     7391.34    138.36 o 
   6   4   8       59.44       27.21     35.79 o 
   7   4   8      222.72      268.24     40.30 o 
   8   4   8      877.89      869.43     61.26 o 
   9   4   8      195.03      310.95     69.57 o 
  10   4   8     1211.47     1221.48     96.75 o 
  11   4   8      440.13      523.61     89.67 o 
 -12   5   8     1473.47     1672.11    122.93 o 
 -11   5   8       26.92      -50.41     66.00 o 
 -10   5   8      569.03      523.66     71.66 o 
  -9   5   8      830.24      887.47     72.24 o 
  -8   5   8      570.94      664.16     53.98 o 
  -7   5   8    15616.27    15220.07    259.91 o 
  -6   5   8     5972.83     5965.79    104.14 o 
  -5   5   8      102.12       74.38     37.30 o 
  -4   5   8       80.86       20.29     33.30 o 
  -3   5   8     5900.85     5699.10     81.21 o 
  -2   5   8       63.85       45.87     26.26 o 
  -1   5   8     3278.12     3243.95     60.11 o 
   0   5   8      103.74       87.52     20.65 o 
   1   5   8     7154.45     7090.35     73.59 o 
   2   5   8     2410.90     2473.49     57.66 o 
   3   5   8     1966.38     1953.74     56.52 o 
   4   5   8     5691.45     5781.16     88.34 o 
   5   5   8      498.18      555.54     44.00 o 
   6   5   8      339.53      369.42     43.12 o 
   7   5   8     1106.74     1192.94     66.60 o 
   8   5   8     2891.02     3103.96     97.08 o 
   9   5   8      443.73      464.63     60.16 o 
  10   5   8      287.29      210.59     77.65 o 
  11   5   8      108.56        1.99     77.22 o 
 -12   6   8      315.73      482.11    132.07 o 
 -11   6   8      114.40      246.47     77.62 o 
 -10   6   8     1004.68     1052.24     92.75 o 
  -9   6   8     2327.53     2453.64    101.20 o 
  -8   6   8      944.70      899.76     63.71 o 
  -7   6   8     2531.69     2648.96     91.33 o 
  -6   6   8      544.05      579.03     51.27 o 
  -5   6   8      427.36      400.82     43.63 o 
  -4   6   8      306.45      277.13     37.82 o 
  -3   6   8     1531.70     1602.15     57.86 o 
  -2   6   8     2070.75     2277.45     67.47 o 
  -1   6   8     9501.80     9550.79    131.87 o 
   0   6   8     5877.06     5937.87     89.22 o 
   1   6   8     3796.07     3735.93     67.84 o 
   2   6   8     2502.38     2506.33     60.92 o 
   3   6   8    14665.54    14590.49    152.81 o 
   4   6   8     3610.07     3552.62     70.91 o 
   5   6   8      784.22      754.81     50.07 o 
   6   6   8      357.01      425.86     48.78 o 
   7   6   8     2027.69     2416.01     95.67 o 
   8   6   8       41.20        2.93     45.28 o 
   9   6   8        0.02      -44.55     55.43 o 
  10   6   8      494.51      428.72     95.05 o 
 -11   7   8      936.85      930.61     93.99 o 
 -10   7   8      171.35      159.66     79.96 o 
  -9   7   8      730.88      874.39     81.68 o 
  -8   7   8     3039.51     3117.40    102.99 o 
  -7   7   8      157.61      167.45     48.70 o 
  -6   7   8      393.47      343.43     46.85 o 
  -5   7   8       19.59       36.78     42.91 o 
  -4   7   8        0.05        1.62     37.02 o 
  -3   7   8       70.62       55.90     37.93 o 
  -2   7   8      963.15      982.31     53.78 o 
  -1   7   8     2169.75     2132.12     57.75 o 
   0   7   8     1380.52     1461.49     61.56 o 
   1   7   8     1205.87     1269.11     65.68 o 
   2   7   8     7986.76     7897.53    112.05 o 
   3   7   8     2320.73     2376.41     66.56 o 
   4   7   8     1196.21     1212.78     61.14 o 
   5   7   8     1032.02     1070.99     60.80 o 
   6   7   8     1160.58     1224.63     67.78 o 
   7   7   8        5.43       45.01     45.78 o 
   8   7   8      246.94      289.44     68.27 o 
   9   7   8        2.95        3.10     54.47 o 
  10   7   8      108.81      216.79     66.15 o 
 -10   8   8      785.28      726.75     90.18 o 
  -9   8   8      611.74      661.77     82.93 o 
  -8   8   8      401.75      327.04     70.12 o 
  -7   8   8     2854.91     2859.58    105.12 o 
  -6   8   8       92.43       54.01     45.23 o 
  -5   8   8     3604.43     3810.20     92.59 o 
  -4   8   8     3425.35     3600.77     87.60 o 
  -3   8   8     1103.16     1096.57     59.35 o 
  -2   8   8     2151.87     2246.08     72.51 o 
  -1   8   8    16845.25    16746.96    173.56 o 
   0   8   8     1653.88     1668.25     70.73 o 
   1   8   8      303.14      312.12     46.34 o 
   2   8   8     3720.89     3801.31     89.88 o 
   3   8   8     1964.04     2102.10     81.87 o 
   4   8   8       98.76       65.75     39.93 o 
   5   8   8      390.31      462.45     51.55 o 
   6   8   8       37.75       44.61     52.81 o 
   7   8   8      730.95      796.67     62.60 o 
   8   8   8       26.36       80.64     63.16 o 
   9   8   8       92.95       37.34     54.31 o 
 -10   9   8      510.58      437.63     85.30 o 
  -9   9   8       38.24      -71.92     71.92 o 
  -8   9   8      138.63      210.07     71.45 o 
  -7   9   8     1768.56     1827.26    107.09 o 
  -6   9   8     1026.22     1086.57     73.96 o 
  -5   9   8     1200.97     1251.00     71.17 o 
  -4   9   8     1150.20     1146.90     62.84 o 
  -3   9   8     1914.34     1975.73     75.93 o 
  -2   9   8     7336.17     7259.17    134.48 o 
  -1   9   8      831.53      833.90     63.56 o 
   0   9   8     4254.81     4092.33    106.84 o 
   1   9   8      103.72      158.86     50.81 o 
   2   9   8     2848.48     3052.53    101.87 o 
   3   9   8       14.96       13.00     48.10 o 
   4   9   8     3171.56     3194.74     99.27 o 
   5   9   8      154.49      174.74     58.34 o 
   6   9   8      167.24      206.37     57.14 o 
   7   9   8       79.82      243.42     57.94 o 
   8   9   8       45.12       -2.13     59.64 o 
   9   9   8     1685.40     2118.89    236.30 o 
  -9  10   8        0.98       70.03     78.17 o 
  -8  10   8     1283.31     1383.00    105.32 o 
  -7  10   8       62.29       89.95     66.99 o 
  -6  10   8     3055.39     2974.80    125.73 o 
  -5  10   8     1796.75     1773.61     91.43 o 
  -4  10   8      529.19      533.31     55.23 o 
  -3  10   8        2.31      -40.87     40.87 o 
  -2  10   8      899.58      834.20     63.09 o 
  -1  10   8     1469.60     1545.93     87.76 o 
   0  10   8        4.03      -56.25     71.87 o 
   1  10   8      140.87      157.77     65.57 o 
   2  10   8     1703.93     1654.62    102.43 o 
   3  10   8        9.06      -27.59     50.79 o 
   4  10   8     1210.21     1211.47     85.19 o 
   5  10   8     3781.98     3719.26    116.47 o 
   6  10   8        0.12       65.15     60.17 o 
   7  10   8       19.29      119.10     66.20 o 
   8  10   8      445.39      514.80     70.64 o 
  -8  11   8        7.65      -45.04     71.01 o 
  -7  11   8     5214.21     5150.59    158.00 o 
  -6  11   8     3655.64     3782.76    136.00 o 
  -5  11   8        0.86      -45.36     55.05 o 
  -4  11   8       54.55       -6.10     47.14 o 
  -3  11   8     1326.14     1440.96     81.93 o 
  -2  11   8       68.10      109.41     56.26 o 
  -1  11   8      922.39     1030.86     90.57 o 
   0  11   8      397.39      327.37     73.09 o 
   1  11   8     1022.18     1062.45     92.13 o 
   2  11   8        1.51      -32.75     61.65 o 
   3  11   8       60.07       29.27     73.04 o 
   4  11   8      812.10      774.15     79.36 o 
   5  11   8       79.09      219.60     70.24 o 
   6  11   8     1134.49     1211.72     93.30 o 
   7  11   8      733.01      610.43    211.68 o 
  -6  12   8      172.77       71.86     84.28 o 
  -5  12   8      355.94      298.58     72.45 o 
  -4  12   8       98.63      164.80     68.04 o 
  -3  12   8        0.23       22.49     67.61 o 
  -2  12   8        0.11       -7.81     72.93 o 
  -1  12   8      953.72      927.57     95.16 o 
   0  12   8     2506.27     2983.46    135.02 o 
   1  12   8     2071.34     2271.32    128.59 o 
   2  12   8      247.85      244.37     73.67 o 
   3  12   8      863.45      885.48     98.92 o 
   4  12   8      124.51       87.91     79.83 o 
   5  12   8     1066.15      988.78    125.97 o 
  -4  13   8      271.02      319.17    136.67 o 
  -3  13   8      788.11      848.17    116.02 o 
  -2  13   8      223.90      234.56     82.16 o 
  -1  13   8      970.87      898.25     97.31 o 
   0  13   8      259.73      219.49     83.48 o 
   1  13   8      342.29      446.98     85.62 o 
   2  13   8      748.09      748.12     96.55 o 
   3  13   8      875.76      859.95    125.06 o 
 -13   1   9       24.90      -57.08     89.97 o 
 -12   1   9        0.33       -9.17     71.91 o 
 -11   1   9       19.04       17.10     68.90 o 
 -10   1   9      788.63      889.41     94.68 o 
  -9   1   9       49.74       12.52     54.04 o 
  -8   1   9     1403.99     1356.62     82.85 o 
  -7   1   9     1565.95     1692.26     67.48 o 
  -6   1   9     4565.74     4365.91    102.10 o 
  -5   1   9      142.21      151.72     26.72 o 
  -4   1   9       33.08       30.83     22.35 o 
  -3   1   9      373.20      417.91     24.06 o 
  -2   1   9    12228.43    12134.83     99.61 o 
  -1   1   9      789.09      819.85     31.67 o 
   0   1   9        3.05       -4.32     19.36 o 
   1   1   9     1034.50     1004.93     33.34 o 
   2   1   9     6103.96     5825.46     66.07 o 
   3   1   9     9004.32     8675.64     84.54 o 
   4   1   9     1851.57     1888.42     47.72 o 
   5   1   9     3588.47     3488.01     69.66 o 
   6   1   9    16495.11    16164.05    193.19 o 
   7   1   9     2303.27     2407.36     85.57 o 
   8   1   9      358.52      348.90     56.32 o 
   9   1   9       24.61       44.55     51.41 o 
  10   1   9     1413.90     1468.89     90.78 o 
  11   1   9       11.87      -69.97     69.97 o 
 -12   2   9      399.15      219.52     91.05 o 
 -11   2   9      564.70      592.58     76.74 o 
 -10   2   9      826.46      956.26     99.07 o 
  -9   2   9     1674.57     1606.44     84.31 o 
  -8   2   9     1213.93     1306.53     97.60 o 
  -7   2   9       34.99       19.14     33.91 o 
  -6   2   9      943.75      929.82     49.16 o 
  -5   2   9     5716.60     5827.96    139.15 o 
  -4   2   9       14.80       -1.86     27.02 o 
  -3   2   9      404.08      386.97     26.37 o 
  -2   2   9     1109.62     1158.75     32.75 o 
  -1   2   9       34.16       46.61     18.79 o 
   0   2   9    17800.92    17549.28    134.39 o 
   1   2   9       16.92       31.55     20.12 o 
   2   2   9     4684.18     4627.76     60.43 o 
   3   2   9      406.29      425.65     29.53 o 
   4   2   9      102.14      133.21     30.82 o 
   5   2   9    10289.87    10162.14    118.90 o 
   6   2   9     3033.52     3178.73     73.53 o 
   7   2   9     5099.76     5077.92    131.73 o 
   8   2   9        8.93       23.32     48.84 o 
   9   2   9       48.20       30.66     54.45 o 
  10   2   9      202.50      227.55     73.43 o 
  11   2   9     1400.62     1353.65    104.11 o 
 -12   3   9      830.53      729.93     98.87 o 
 -11   3   9     2546.94     2398.62    114.12 o 
 -10   3   9      167.88      191.09     55.73 o 
  -9   3   9      885.45     1010.37     65.89 o 
  -8   3   9     2267.53     2410.84     85.82 o 
  -7   3   9      250.55      183.24     40.53 o 
  -6   3   9      281.16      244.75     36.60 o 
  -5   3   9     4011.53     3998.89     73.35 o 
  -4   3   9     2540.36     2635.24     60.09 o 
  -3   3   9     8464.32     8487.04     98.44 o 
  -2   3   9     1343.47     1301.51     38.14 o 
  -1   3   9    12767.00    12295.14    134.91 o 
   0   3   9     7105.79     7334.09     74.73 o 
   1   3   9    53653.36    53003.71    420.49 o 
   2   3   9    14043.65    13388.70    111.29 o 
   3   3   9     2270.34     2130.68     56.15 o 
   4   3   9       15.58      -16.40     28.20 o 
   5   3   9     3016.28     3047.90     70.97 o 
   6   3   9     3792.04     3689.15     78.14 o 
   7   3   9       68.16       92.81     38.43 o 
   8   3   9      726.56      754.65     66.08 o 
   9   3   9     1873.98     2023.04    118.62 o 
  10   3   9        0.24       34.59    109.77 o 
  11   3   9     1080.49     1115.90    103.54 o 
 -12   4   9       22.85       22.94     75.84 o 
 -11   4   9      344.30      309.09     66.80 o 
 -10   4   9     1344.78     1373.97     89.98 o 
  -9   4   9      344.05      398.36     53.77 o 
  -8   4   9     1176.96     1070.28     62.43 o 
  -7   4   9     2569.81     2572.73     81.26 o 
  -6   4   9     2760.84     2723.02    136.62 o 
  -5   4   9     4342.11     4530.75     91.61 o 
  -4   4   9      681.71      713.30     42.40 o 
  -3   4   9      344.07      368.92     33.88 o 
  -2   4   9     1362.11     1439.92     49.39 o 
  -1   4   9     4597.71     4660.27     71.53 o 
   0   4   9    26003.74    25432.27    175.83 o 
   1   4   9     3545.03     3410.72     54.01 o 
   2   4   9     1137.75     1180.15     45.20 o 
   3   4   9      155.83      110.61     32.56 o 
   4   4   9      261.86      221.76     37.08 o 
   5   4   9     3385.14     3388.62     75.65 o 
   6   4   9      514.28      558.83     44.76 o 
   7   4   9     2500.13     2429.91     81.12 o 
   8   4   9       41.51       10.62     50.37 o 
   9   4   9       77.06       27.43     60.63 o 
  10   4   9       25.91       41.77    116.42 o 
  11   4   9      898.74      959.32    145.16 o 
 -12   5   9        8.71      -82.16     82.16 o 
 -11   5   9        2.09      136.40     83.84 o 
 -10   5   9      336.96      257.16     61.41 o 
  -9   5   9     1050.04     1013.76     64.26 o 
  -8   5   9     2493.84     2593.78    161.90 o 
  -7   5   9     1849.81     1879.87     78.34 o 
  -6   5   9      498.33      612.22     63.06 o 
  -5   5   9     2051.74     1979.93     71.30 o 
  -4   5   9       20.76        7.54     35.53 o 
  -3   5   9       53.89        5.80     28.99 o 
  -2   5   9     1567.32     1728.70     51.48 o 
  -1   5   9     5392.51     5296.69     80.04 o 
   0   5   9     2632.81     2486.64     57.26 o 
   1   5   9      357.10      392.45     30.68 o 
   2   5   9     1358.32     1383.69     52.27 o 
   3   5   9     3866.56     3817.76     74.95 o 
   4   5   9       79.35       37.96     33.91 o 
   5   5   9     5200.29     5362.34    116.52 o 
   6   5   9    12996.48    12652.54    147.37 o 
   7   5   9     5419.03     5517.42    111.76 o 
   8   5   9      345.71      370.38     57.94 o 
   9   5   9      321.50      187.68     68.46 o 
  10   5   9       18.79       66.08     73.67 o 
 -11   6   9      144.68       26.84     73.26 o 
 -10   6   9      189.06      219.55     73.53 o 
  -9   6   9      708.77      798.94     93.26 o 
  -8   6   9      367.20      400.69     54.07 o 
  -7   6   9     3123.93     3109.99     83.80 o 
  -6   6   9     1362.16     1350.52     94.93 o 
  -5   6   9      995.56      998.55     57.25 o 
  -4   6   9     5591.65     5701.41    100.85 o 
  -3   6   9     3628.71     3539.53     80.88 o 
  -2   6   9     5980.34     6030.51    110.24 o 
  -1   6   9     6335.82     6170.98     92.10 o 
   0   6   9     1270.91     1268.39     50.68 o 
   1   6   9       98.12      123.43     37.20 o 
   2   6   9     1139.25     1091.22     50.73 o 
   3   6   9     2570.05     2519.19     67.73 o 
   4   6   9     7661.61     7843.74    109.64 o 
   5   6   9      473.99      554.11     46.64 o 
   6   6   9       17.94       10.95     43.42 o 
   7   6   9       91.74       60.37     46.50 o 
   8   6   9     1471.40     1590.03     83.40 o 
   9   6   9       37.21       22.60     71.37 o 
  10   6   9       45.93       78.30     77.48 o 
 -11   7   9        6.41      -12.83     88.80 o 
 -10   7   9     4061.01     4140.75    175.81 o 
  -9   7   9     1360.03     1371.02    176.98 o 
  -8   7   9       79.15      175.57     56.37 o 
  -7   7   9      382.76      404.72     61.95 o 
  -6   7   9     2929.45     3081.61     91.55 o 
  -5   7   9       27.42       23.96     39.69 o 
  -4   7   9     2127.07     2224.36     74.22 o 
  -3   7   9      485.36      490.25     47.37 o 
  -2   7   9     4425.87     4378.35     88.50 o 
  -1   7   9      165.64      138.26     34.66 o 
   0   7   9     3483.05     3353.51     85.12 o 
   1   7   9      155.85      137.64     39.48 o 
   2   7   9     9919.43     9641.50    137.18 o 
   3   7   9     3269.50     3358.46    121.80 o 
   4   7   9     1634.64     1695.72     85.14 o 
   5   7   9     2411.83     2337.05     87.20 o 
   6   7   9     2619.96     2858.71     91.18 o 
   7   7   9       26.84       27.82     49.86 o 
   8   7   9     2260.93     2156.27     96.78 o 
   9   7   9      148.32      154.84     60.20 o 
 -10   8   9        0.50      -45.15     70.89 o 
  -9   8   9     2819.27     2813.84    125.99 o 
  -8   8   9      549.31      543.99     68.89 o 
  -7   8   9     1554.72     1647.00     92.09 o 
  -6   8   9      744.76      808.42     64.58 o 
  -5   8   9      331.91      369.55     51.70 o 
  -4   8   9     1768.36     1970.74     74.84 o 
  -3   8   9      211.83      189.97     43.27 o 
  -2   8   9     1234.39     1294.06     69.73 o 
  -1   8   9    15082.64    14791.44    180.73 o 
   0   8   9        4.81        5.25     46.26 o 
   1   8   9      434.19      480.24     48.82 o 
   2   8   9    11190.09    10939.96    152.27 o 
   3   8   9      615.85      676.61     63.14 o 
   4   8   9       75.34       84.63     50.55 o 
   5   8   9     2762.08     2775.17     90.39 o 
   6   8   9      513.90      569.06     57.45 o 
   7   8   9     2858.49     2625.32     99.13 o 
   8   8   9       10.53        3.15     56.48 o 
   9   8   9       47.71       30.57     60.93 o 
  -9   9   9      822.70      725.48     97.16 o 
  -8   9   9       24.16        2.39     72.22 o 
  -7   9   9      604.83      581.27     68.16 o 
  -6   9   9      653.91      714.60     63.26 o 
  -5   9   9     1036.16      946.06     65.68 o 
  -4   9   9      868.67      938.68     62.34 o 
  -3   9   9      230.43      201.00     45.08 o 
  -2   9   9     2259.73     2250.98     85.98 o 
  -1   9   9     5367.93     5127.02    250.34 o 
   0   9   9       45.55       44.98     47.91 o 
   1   9   9     2771.82     2692.45     97.58 o 
   2   9   9      911.00      923.02     70.76 o 
   3   9   9      274.83      351.91     65.43 o 
   4   9   9     2867.89     2910.44    112.35 o 
   5   9   9     3032.29     2969.08    132.18 o 
   6   9   9       86.36       87.33     60.19 o 
   7   9   9      539.24      614.59     71.54 o 
   8   9   9     1059.53     1208.49     98.62 o 
  -8  10   9       64.81      148.65     79.16 o 
  -7  10   9        3.11      -14.86     70.84 o 
  -6  10   9      121.17      110.43     58.69 o 
  -5  10   9     1085.81     1110.63     70.49 o 
  -4  10   9     2564.12     2671.25     91.05 o 
  -3  10   9     3635.73     3835.90    109.91 o 
  -2  10   9     1154.53     1293.40     83.49 o 
  -1  10   9       13.32       51.08     53.47 o 
   0  10   9      616.07      618.16     77.26 o 
   1  10   9      500.13      341.75     72.08 o 
   2  10   9     1187.41     1298.72     96.92 o 
   3  10   9     2333.02     2396.47    105.04 o 
   4  10   9      276.51      295.24     66.52 o 
   5  10   9      215.08      200.48     69.72 o 
   6  10   9       86.23        2.10     59.98 o 
   7  10   9        8.31      -49.69     63.91 o 
  -7  11   9        2.50      -76.41     76.41 o 
  -6  11   9      798.34      726.90     87.68 o 
  -5  11   9       78.92       89.47     60.48 o 
  -4  11   9        3.72      121.63     59.19 o 
  -3  11   9       40.78      140.87     59.07 o 
  -2  11   9       15.72       68.19     59.02 o 
  -1  11   9      837.98      733.63     82.98 o 
   0  11   9      237.99      207.07     71.74 o 
   1  11   9      666.19      675.82     85.62 o 
   2  11   9      843.04      836.73     90.42 o 
   3  11   9     2747.35     2891.25    237.59 o 
   4  11   9      341.81      240.59     75.34 o 
   5  11   9      338.94      305.78     81.78 o 
   6  11   9      194.57       60.74    129.30 o 
  -6  12   9       21.25      -37.57     76.61 o 
  -5  12   9      375.13      400.24     99.91 o 
  -4  12   9        7.46       43.58    137.14 o 
  -3  12   9       37.15      -25.52     63.33 o 
  -2  12   9       79.18       94.88     66.43 o 
  -1  12   9      177.40      181.50     70.05 o 
   0  12   9     4001.14     4128.59    150.08 o 
   1  12   9     3485.94     3828.49    148.84 o 
   2  12   9      114.33      178.41     74.47 o 
   3  12   9       84.77       -2.39    103.03 o 
   4  12   9     2774.86     2764.86    143.56 o 
  -3  13   9      236.03      345.81    103.83 o 
  -2  13   9      963.96     1001.41     99.17 o 
  -1  13   9      418.12      447.25     87.42 o 
   0  13   9      797.42      806.30     95.08 o 
   1  13   9      142.40      210.32     82.06 o 
   2  13   9      129.28      214.09     82.71 o 
 -12   0  10     1179.65     1049.83    147.91 o 
 -11   0  10     1710.02     1635.68    159.11 o 
 -10   0  10      788.98      926.78    226.45 o 
  -9   0  10     1499.82     1607.13    123.61 o 
  -8   0  10     4507.00     4408.85    154.82 o 
  -7   0  10    10832.38    10286.50    217.40 o 
  -6   0  10    20135.85    19619.25    253.52 o 
  -5   0  10      230.94      282.17     50.85 o 
  -4   0  10     6943.06     7031.29    129.08 o 
  -3   0  10    22511.60    22215.82    225.57 o 
  -2   0  10    29262.38    28857.12    361.29 o 
  -1   0  10     3940.15     3714.43     76.55 o 
   0   0  10       63.63       43.56     28.42 o 
   1   0  10    37208.88    36820.23    422.63 o 
   2   0  10     1668.98     1715.63     61.75 o 
   3   0  10     7207.92     7138.85    113.69 o 
   4   0  10      204.10      316.39     52.31 o 
   5   0  10    20112.79    20115.62    530.49 o 
   6   0  10      227.38      269.99     72.49 o 
   7   0  10     9276.91     9302.84    295.57 o 
   8   0  10      370.71      508.38     89.53 o 
   9   0  10     2523.88     2238.76    230.64 o 
  10   0  10      360.37      271.33     94.52 o 
  11   0  10       17.15      102.34     93.09 o 
 -12   1  10       24.17      -77.95     77.95 o 
 -11   1  10      194.66      252.10     82.32 o 
 -10   1  10       81.35      153.39     63.68 o 
  -9   1  10     4560.19     4447.98    125.97 o 
  -8   1  10     1096.49     1349.62     82.19 o 
  -7   1  10     1566.70     1589.20     94.30 o 
  -6   1  10       56.49       70.96     37.25 o 
  -5   1  10    16775.17    16294.36    154.78 o 
  -4   1  10     1010.05     1043.95     40.60 o 
  -3   1  10     7010.11     6831.83     80.40 o 
  -2   1  10     5129.80     5222.76     63.34 o 
  -1   1  10    15635.68    15597.59    141.78 o 
   0   1  10    20181.19    19656.16    145.47 o 
   1   1  10     7659.25     7541.09     78.81 o 
   2   1  10     3110.28     3190.78     52.88 o 
   3   1  10      614.45      641.31     32.83 o 
   4   1  10     1222.70     1322.20     51.97 o 
   5   1  10     5607.54     5474.24     95.49 o 
   6   1  10    13280.74    13575.45    178.11 o 
   7   1  10       68.22       -8.48     43.47 o 
   8   1  10      334.11      357.86     70.08 o 
   9   1  10      336.92      325.51     63.11 o 
  10   1  10        4.27       80.74     64.65 o 
  11   1  10     1269.86     1351.21    110.62 o 
 -12   2  10       35.47      -26.45     91.04 o 
 -11   2  10       60.62      -17.69     61.41 o 
 -10   2  10     1227.18     1272.77     87.24 o 
  -9   2  10     1829.72     1858.69     99.55 o 
  -8   2  10     8108.69     8216.56    142.05 o 
  -7   2  10    10845.95    10756.60    163.32 o 
  -6   2  10     2181.03     2296.79     90.71 o 
  -5   2  10       24.02       -1.48     30.94 o 
  -4   2  10     2800.96     2786.77     71.40 o 
  -3   2  10      114.74      125.15     28.82 o 
  -2   2  10     5727.31     5822.40     72.96 o 
  -1   2  10     6478.59     6426.21     77.94 o 
   0   2  10     2951.07     2907.17     50.31 o 
   1   2  10     1473.17     1460.40     58.04 o 
   2   2  10     1055.34     1065.89     39.47 o 
   3   2  10      952.66      989.74     41.76 o 
   4   2  10     2038.27     2034.42     61.59 o 
   5   2  10     3547.23     3368.81     73.18 o 
   6   2  10     4042.75     3965.52     89.12 o 
   7   2  10     3054.25     3251.85     98.69 o 
   8   2  10      122.03       57.27     53.34 o 
   9   2  10     1417.38     1351.78     98.77 o 
  10   2  10      163.89      204.13     76.07 o 
  11   2  10      194.53      190.62     96.62 o 
 -12   3  10      199.62      163.98     82.76 o 
 -11   3  10      234.33       58.57     75.02 o 
 -10   3  10      677.52      566.46     67.75 o 
  -9   3  10        0.84      -15.89     50.83 o 
  -8   3  10       35.43       46.69     49.35 o 
  -7   3  10       40.55       69.35     41.66 o 
  -6   3  10     1462.01     1392.67     66.27 o 
  -5   3  10       67.60       90.25     33.87 o 
  -4   3  10      868.25      814.41     44.50 o 
  -3   3  10      817.35      864.92     50.65 o 
  -2   3  10       39.75       15.56     27.09 o 
  -1   3  10     2259.85     2224.17     49.52 o 
   0   3  10      595.73      676.35     32.19 o 
   1   3  10     2818.11     2769.36     64.51 o 
   2   3  10     4227.61     4072.63     65.05 o 
   3   3  10      829.61      940.35     46.69 o 
   4   3  10     2508.93     2396.97     75.86 o 
   5   3  10     3931.48     3749.44     79.05 o 
   6   3  10      170.38      295.96     40.87 o 
   7   3  10      179.31      247.54     48.70 o 
   8   3  10        4.67       -0.82     49.84 o 
   9   3  10        0.44      -73.73    112.74 o 
  10   3  10      313.20      410.67     82.82 o 
 -12   4  10     1466.72     1458.01    140.45 o 
 -11   4  10      313.16      277.57     76.30 o 
 -10   4  10      433.54      564.59     83.66 o 
  -9   4  10       95.63      130.04     51.67 o 
  -8   4  10     1496.73     1448.22     69.05 o 
  -7   4  10      441.81      383.88     47.26 o 
  -6   4  10      383.27      358.00     44.70 o 
  -5   4  10     6220.67     6101.89    128.48 o 
  -4   4  10    20341.35    19819.00    180.22 o 
  -3   4  10       80.97      134.30     31.38 o 
  -2   4  10      101.40      126.75     31.28 o 
  -1   4  10      379.86      387.04     34.25 o 
   0   4  10      415.74      459.50     31.94 o 
   1   4  10      319.34      356.50     30.58 o 
   2   4  10     2733.56     2676.91     68.25 o 
   3   4  10     2368.10     2111.71     71.64 o 
   4   4  10     2861.94     2822.23    100.48 o 
   5   4  10      239.50      249.95     39.16 o 
   6   4  10     2885.45     2700.52     75.07 o 
   7   4  10      770.11      879.11     56.55 o 
   8   4  10     5186.39     5246.37    144.28 o 
   9   4  10     2543.68     2686.29    137.37 o 
  10   4  10     1650.60     1721.56    119.08 o 
 -11   5  10       96.32      138.04     87.69 o 
 -10   5  10      461.33      502.38     69.40 o 
  -9   5  10     1916.18     2070.28    118.16 o 
  -8   5  10      300.10      243.86     66.19 o 
  -7   5  10      486.35      515.78     51.70 o 
  -6   5  10     1633.41     1481.04     70.58 o 
  -5   5  10     7273.80     7275.92    143.55 o 
  -4   5  10     3898.19     3772.45    109.30 o 
  -3   5  10    19302.38    18837.96    174.07 o 
  -2   5  10       27.06        8.57     29.44 o 
  -1   5  10       53.60       42.64     30.86 o 
   0   5  10      477.11      495.09     37.32 o 
   1   5  10      436.51      427.18     46.24 o 
   2   5  10    12001.54    11469.94    192.58 o 
   3   5  10      735.27      742.92     45.56 o 
   4   5  10      141.70      161.11     36.04 o 
   5   5  10      232.45      249.86     41.70 o 
   6   5  10     1818.14     1959.19     77.91 o 
   7   5  10     4594.38     4392.65    106.21 o 
   8   5  10     2843.63     3009.57    110.75 o 
   9   5  10       40.30      -68.16     68.16 o 
  10   5  10       12.69      103.32     74.27 o 
 -11   6  10        3.74      -63.39     86.10 o 
 -10   6  10     2130.74     2194.10    139.43 o 
  -9   6  10     3272.43     3341.93    115.22 o 
  -8   6  10      117.78       65.58     50.94 o 
  -7   6  10       98.45      130.82     46.26 o 
  -6   6  10      415.90      504.77     53.11 o 
  -5   6  10      208.90      204.30     43.47 o 
  -4   6  10     7413.47     7440.92    119.26 o 
  -3   6  10     1647.05     1737.62     75.52 o 
  -2   6  10     9376.23     9410.04    115.76 o 
  -1   6  10        7.93      -27.47     30.70 o 
   0   6  10     2504.69     2479.42     70.20 o 
   1   6  10    16310.30    16223.87    185.04 o 
   2   6  10     2672.69     2675.31     74.22 o 
   3   6  10     2964.94     3077.21     71.33 o 
   4   6  10     3042.15     3029.39     75.09 o 
   5   6  10     6343.22     6465.64    152.62 o 
   6   6  10      343.06      275.08     51.01 o 
   7   6  10     3254.21     3113.49     97.68 o 
   8   6  10       62.52       75.52     52.89 o 
   9   6  10      107.06      199.28     74.73 o 
 -10   7  10      739.61      785.39     90.24 o 
  -9   7  10      415.58      475.99     67.97 o 
  -8   7  10     2428.87     2346.03     94.67 o 
  -7   7  10      118.18       88.40     48.53 o 
  -6   7  10     1552.48     1518.72     72.98 o 
  -5   7  10     1301.67     1385.03     70.32 o 
  -4   7  10       33.52       10.92     40.64 o 
  -3   7  10     4693.50     4680.42     95.14 o 
  -2   7  10       53.93       26.70     39.76 o 
  -1   7  10     2645.16     2561.45     80.29 o 
   0   7  10     5268.48     5197.60    134.06 o 
   1   7  10      111.41      156.29     42.06 o 
   2   7  10     1638.85     1574.98     70.39 o 
   3   7  10     4517.64     4330.60    101.37 o 
   4   7  10      813.12      764.64     63.46 o 
   5   7  10      106.03       68.98     47.66 o 
   6   7  10     2636.44     2722.89     92.08 o 
   7   7  10      314.38      279.49     59.73 o 
   8   7  10      199.72      221.02     61.26 o 
   9   7  10        5.81      -14.03     57.01 o 
 -10   8  10       30.07      -24.61     71.10 o 
  -9   8  10      206.60       56.89     73.91 o 
  -8   8  10      422.97      443.20     71.29 o 
  -7   8  10     2082.09     2202.14     91.94 o 
  -6   8  10      146.27      120.90     52.54 o 
  -5   8  10     1196.60     1152.39     66.87 o 
  -4   8  10     1885.11     1825.00     87.36 o 
  -3   8  10      474.23      525.15     51.30 o 
  -2   8  10     2521.30     2602.13     87.58 o 
  -1   8  10      849.53      933.26     69.02 o 
   0   8  10      560.93      520.09     62.75 o 
   1   8  10       13.11       -5.51     41.19 o 
   2   8  10      159.03      214.31     49.08 o 
   3   8  10       50.07       93.57     53.62 o 
   4   8  10      306.31      204.35     90.83 o 
   5   8  10      459.22      341.77     56.53 o 
   6   8  10      666.42      771.29     73.35 o 
   7   8  10      485.52      444.61     73.98 o 
   8   8  10        3.71       43.10     59.58 o 
  -9   9  10      104.03        7.04     78.14 o 
  -8   9  10       10.88      -71.94     71.94 o 
  -7   9  10      194.87      118.99     61.05 o 
  -6   9  10     1548.49     1696.63     84.97 o 
  -5   9  10        1.22       18.98     50.49 o 
  -4   9  10      871.87      928.74     65.22 o 
  -3   9  10      218.11      240.90     48.37 o 
  -2   9  10     1780.21     1896.64    117.52 o 
  -1   9  10      526.70      479.95     64.13 o 
   0   9  10      338.91      418.39     62.45 o 
   1   9  10      141.96      111.29     55.88 o 
   2   9  10     3676.53     3589.36    134.82 o 
   3   9  10       22.06       27.90     59.45 o 
   4   9  10      834.69      870.28     81.23 o 
   5   9  10     1429.95     1435.72     92.96 o 
   6   9  10      127.42      179.98     63.72 o 
   7   9  10       82.96      188.00     64.04 o 
  -8  10  10      575.14      532.78     91.34 o 
  -7  10  10      236.16      145.52     73.44 o 
  -6  10  10       54.89      -11.50     56.81 o 
  -5  10  10      941.93      899.12     68.32 o 
  -4  10  10     5243.83     5266.12    119.81 o 
  -3  10  10       27.99      -63.59     63.59 o 
  -2  10  10      128.28      115.69     57.74 o 
  -1  10  10      106.91      205.44     62.45 o 
   0  10  10        8.10       19.93     55.74 o 
   1  10  10      290.85      280.82     71.24 o 
   2  10  10      930.98      928.40     96.76 o 
   3  10  10      670.78      611.30     74.42 o 
   4  10  10     1888.88     1728.50    104.82 o 
   5  10  10       22.01      -62.00     62.00 o 
   6  10  10      617.09      636.57     85.74 o 
  -7  11  10      329.05      379.62     84.22 o 
  -6  11  10      310.72      368.88     71.57 o 
  -5  11  10     1059.62     1194.52     86.32 o 
  -4  11  10     1180.38     1233.80     97.79 o 
  -3  11  10     4257.31     4518.67    137.44 o 
  -2  11  10      141.06      101.21     62.84 o 
  -1  11  10      106.88      209.04     79.09 o 
   0  11  10      155.61      163.97     69.44 o 
   1  11  10      720.58      680.78     87.97 o 
   2  11  10     1764.67     1803.11    138.56 o 
   3  11  10      386.87      409.33     90.82 o 
   4  11  10      334.82      484.92     87.87 o 
   5  11  10       71.81      -28.38     68.20 o 
  -5  12  10      385.08      462.10     98.88 o 
  -4  12  10     1514.27     1633.68    258.64 o 
  -3  12  10       26.23       51.51     64.10 o 
  -2  12  10      631.73      534.32     91.33 o 
  -1  12  10       21.65       16.37     67.38 o 
   0  12  10      929.12     1044.96     98.27 o 
   1  12  10     1135.69     1130.43    135.90 o 
   2  12  10      343.96      222.92     87.71 o 
   3  12  10      180.10      212.40     84.26 o 
  -1  13  10      518.65      413.52    167.38 o 
 -12   1  11       24.75       48.55     80.29 o 
 -11   1  11      163.94      153.20     78.09 o 
 -10   1  11      899.46      936.24     98.73 o 
  -9   1  11      135.04      150.75     60.85 o 
  -8   1  11     2324.16     2447.25     94.30 o 
  -7   1  11       16.95      -21.72     41.92 o 
  -6   1  11     9768.87     9571.48    131.26 o 
  -5   1  11       98.92      148.45     37.98 o 
  -4   1  11       33.59       35.43     30.96 o 
  -3   1  11     2140.78     2060.83     51.33 o 
  -2   1  11     7787.22     7833.33     90.05 o 
  -1   1  11      607.31      625.54     33.21 o 
   0   1  11     3416.98     3410.93     68.92 o 
   1   1  11       38.79       48.83     25.38 o 
   2   1  11     2581.24     2506.92     53.57 o 
   3   1  11      438.41      457.41     41.95 o 
   4   1  11     1006.87     1021.69     49.47 o 
   5   1  11     3441.13     3464.93     85.02 o 
   6   1  11      735.26      724.33     58.66 o 
   7   1  11      689.42      775.33     67.26 o 
   8   1  11     2592.23     2778.98    103.33 o 
   9   1  11      312.36      374.86     66.42 o 
  10   1  11      446.98      542.19     77.04 o 
 -12   2  11        1.50       -4.68    105.53 o 
 -11   2  11      496.53      524.62     77.05 o 
 -10   2  11       57.59      -10.32     66.95 o 
  -9   2  11      863.74      809.15     77.85 o 
  -8   2  11      705.99      673.41     62.97 o 
  -7   2  11     1496.13     1489.31     69.04 o 
  -6   2  11      717.50      670.82     56.92 o 
  -5   2  11      817.65      817.85     57.11 o 
  -4   2  11        9.80       14.22     31.76 o 
  -3   2  11     2994.76     2945.79     65.75 o 
  -2   2  11     2884.15     2835.52     58.42 o 
  -1   2  11        9.25        5.46     25.76 o 
   0   2  11      372.45      420.55     30.90 o 
   1   2  11     4177.80     4101.31     63.03 o 
   2   2  11      143.10      122.50     27.78 o 
   3   2  11      285.29      294.29     37.96 o 
   4   2  11     3150.96     2995.50     73.50 o 
   5   2  11     2479.79     2355.93     79.38 o 
   6   2  11      742.09      841.85     61.74 o 
   7   2  11      138.38       89.11     51.42 o 
   8   2  11       49.31      143.65     57.98 o 
   9   2  11     2678.47     2634.05    111.08 o 
  10   2  11      366.44      251.27     80.02 o 
 -12   3  11       53.63      108.96     84.44 o 
 -11   3  11        6.95      -65.04     65.04 o 
 -10   3  11     1486.09     1401.49     99.10 o 
  -9   3  11     2001.11     2205.93    103.47 o 
  -8   3  11     2520.90     2595.78     97.24 o 
  -7   3  11     4044.86     4193.35    107.14 o 
  -6   3  11     1829.37     1798.86     71.45 o 
  -5   3  11    10115.32    10073.78    144.82 o 
  -4   3  11      948.95      953.35     49.24 o 
  -3   3  11       28.62       22.40     32.50 o 
  -2   3  11      302.13      293.32     36.02 o 
  -1   3  11     2494.39     2510.49     61.48 o 
   0   3  11     5683.80     5701.58     81.45 o 
   1   3  11     2311.50     2301.50     52.74 o 
   2   3  11       40.54       29.31     28.36 o 
   3   3  11    10966.74    11007.29    125.74 o 
   4   3  11      243.86      231.97     37.11 o 
   5   3  11      114.74       85.66     35.95 o 
   6   3  11     1488.71     1326.12     67.92 o 
   7   3  11     1111.90     1180.75     75.85 o 
   8   3  11       54.12       31.39     52.83 o 
   9   3  11     2299.87     2494.64    122.55 o 
  10   3  11      683.72      871.72     95.35 o 
 -11   4  11       29.46       41.96     83.58 o 
 -10   4  11       15.01      -19.32     54.96 o 
  -9   4  11     2094.71     2231.70    118.15 o 
  -8   4  11     6027.60     6399.31    135.73 o 
  -7   4  11        1.31      -27.13     42.30 o 
  -6   4  11      573.28      542.80     52.13 o 
  -5   4  11       10.90       32.68     40.59 o 
  -4   4  11      818.77      797.88     47.89 o 
  -3   4  11      304.14      393.68     39.26 o 
  -2   4  11      281.68      307.26     37.65 o 
  -1   4  11      216.60      237.35     35.53 o 
   0   4  11        9.23       29.52     34.19 o 
   1   4  11     1626.83     1698.24     52.84 o 
   2   4  11        8.05       51.68     34.35 o 
   3   4  11       45.82       23.06     35.04 o 
   4   4  11     2052.75     1983.99     67.32 o 
   5   4  11      119.53      173.30     53.17 o 
   6   4  11      439.39      514.30     50.13 o 
   7   4  11     2839.20     2880.81    113.18 o 
   8   4  11     1380.69     1429.14     99.65 o 
   9   4  11      464.78      441.78     80.78 o 
  10   4  11      587.94      439.16     89.19 o 
 -11   5  11      279.52      240.31     75.64 o 
 -10   5  11      830.12      895.18     85.91 o 
  -9   5  11     1027.53      991.76     77.63 o 
  -8   5  11      310.34      412.36     55.51 o 
  -7   5  11      163.30      157.26     48.17 o 
  -6   5  11       82.16       59.69     42.64 o 
  -5   5  11       33.35       16.98     41.79 o 
  -4   5  11     1315.85     1418.41     67.88 o 
  -3   5  11     2064.06     2144.36     76.29 o 
  -2   5  11     7404.93     7346.57    102.65 o 
  -1   5  11     9998.23     9553.87    169.45 o 
   0   5  11     4602.91     4621.11    120.67 o 
   1   5  11     1320.87     1254.15     71.92 o 
   2   5  11       70.42      108.46     37.53 o 
   3   5  11      279.70      266.18     39.07 o 
   4   5  11       62.58       52.05     36.25 o 
   5   5  11      260.48      352.31     44.83 o 
   6   5  11     1029.36     1080.43     60.17 o 
   7   5  11      746.62      829.59     65.45 o 
   8   5  11      343.21      352.74     80.56 o 
   9   5  11       64.25       62.38     77.00 o 
 -11   6  11      395.68      318.84     87.28 o 
 -10   6  11      442.45      436.93     83.21 o 
  -9   6  11       11.60       10.82     55.26 o 
  -8   6  11      189.44      271.17     59.23 o 
  -7   6  11     2207.16     2184.07    128.53 o 
  -6   6  11      136.64      106.97     51.03 o 
  -5   6  11        5.33        2.18     40.66 o 
  -4   6  11      540.40      600.88     52.10 o 
  -3   6  11       85.69       98.69     40.70 o 
  -2   6  11     3058.15     2970.87     88.38 o 
  -1   6  11      130.92      177.91     36.27 o 
   0   6  11     1326.77     1307.55     68.07 o 
   1   6  11      820.69      954.25     59.23 o 
   2   6  11     4976.36     4816.99    107.88 o 
   3   6  11     1397.69     1307.83     66.07 o 
   4   6  11      248.34      237.52     43.06 o 
   5   6  11      887.15      797.00     56.02 o 
   6   6  11       13.89      -19.39     46.57 o 
   7   6  11      526.65      544.20     65.88 o 
   8   6  11      912.82      886.23     80.43 o 
   9   6  11        9.20      -27.63     74.53 o 
 -10   7  11       16.23     -112.43    127.90 o 
  -9   7  11        4.22       37.95     64.10 o 
  -8   7  11      637.67      682.56     66.90 o 
  -7   7  11     2282.36     2198.12     92.87 o 
  -6   7  11     9947.17     9570.12    149.96 o 
  -5   7  11     2844.46     2980.26    110.89 o 
  -4   7  11     2916.51     2922.73    107.92 o 
  -3   7  11      318.83      356.56     42.87 o 
  -2   7  11      177.69      100.48     36.98 o 
  -1   7  11     4133.19     3953.32     95.56 o 
   0   7  11      674.51      713.76     54.26 o 
   1   7  11     1644.23     1697.63     75.46 o 
   2   7  11     2331.55     2318.46     81.63 o 
   3   7  11        2.05       -3.64     44.02 o 
   4   7  11     3725.21     3397.90    110.87 o 
   5   7  11     1507.05     1695.22    118.99 o 
   6   7  11        9.18      -18.56     48.74 o 
   7   7  11        3.77      -18.15     54.38 o 
   8   7  11     2312.39     2434.85    102.91 o 
  -9   8  11       42.57       82.52     68.14 o 
  -8   8  11      969.53      915.63    115.21 o 
  -7   8  11     6560.40     6900.83    141.20 o 
  -6   8  11      333.90      332.64     58.49 o 
  -5   8  11      855.21      877.81     63.34 o 
  -4   8  11      356.05      320.62     51.71 o 
  -3   8  11      338.78      409.46     53.18 o 
  -2   8  11      718.23      624.15     56.48 o 
  -1   8  11      125.71      233.40     55.27 o 
   0   8  11      103.55       33.67     56.05 o 
   1   8  11      831.83      827.94     60.97 o 
   2   8  11     1419.88     1509.44     79.23 o 
   3   8  11      251.17      243.34     56.33 o 
   4   8  11      495.80      611.77     68.74 o 
   5   8  11     2618.69     2589.82    110.52 o 
   6   8  11     2395.75     2425.95    123.87 o 
   7   8  11     1842.37     1893.36    135.48 o 
   8   8  11      304.82      355.99     67.30 o 
  -9   9  11     1619.13     1768.32    312.60 o 
  -8   9  11        1.49       30.44     64.11 o 
  -7   9  11      200.51      189.76     66.24 o 
  -6   9  11      386.55      392.17     60.43 o 
  -5   9  11        2.19      -49.37     49.37 o 
  -4   9  11      710.37      672.89     61.55 o 
  -3   9  11     1707.83     1807.70     88.83 o 
  -2   9  11      979.69     1037.02     79.43 o 
  -1   9  11     3684.02     3567.51    122.24 o 
   0   9  11     1102.27      988.30     77.97 o 
   1   9  11      327.92      284.64     61.03 o 
   2   9  11      260.63      274.69     78.86 o 
   3   9  11      460.57      527.62     69.88 o 
   4   9  11       21.73       16.67     60.30 o 
   5   9  11      514.33      535.11     77.14 o 
   6   9  11       11.19      -50.39     64.86 o 
   7   9  11      180.07      145.98     76.54 o 
  -7  10  11       32.61       23.65     65.45 o 
  -6  10  11      350.72      270.09     74.12 o 
  -5  10  11      745.89      708.62     72.08 o 
  -4  10  11     1893.61     1868.72    102.37 o 
  -3  10  11      393.50      340.65     70.28 o 
  -2  10  11      364.17      368.41     67.37 o 
  -1  10  11        9.54       31.87     59.84 o 
   0  10  11      799.23      798.80     95.87 o 
   1  10  11      134.00      228.53     73.87 o 
   2  10  11      144.79       77.00     67.58 o 
   3  10  11      921.85      793.70     91.74 o 
   4  10  11      234.58      335.97     72.53 o 
   5  10  11       24.84       73.70     92.04 o 
   6  10  11        4.78      128.30     74.41 o 
  -6  11  11        6.99      -41.51     64.29 o 
  -5  11  11      895.16     1039.21     85.30 o 
  -4  11  11      215.44      238.80     73.87 o 
  -3  11  11      894.40      884.58     85.79 o 
  -2  11  11       60.94       11.36     64.89 o 
  -1  11  11      831.80      892.53     93.80 o 
   0  11  11        1.85       39.73     77.10 o 
   1  11  11      330.73      449.32     87.30 o 
   2  11  11     1167.53     1138.49    104.07 o 
   3  11  11     1683.70     1742.49    137.08 o 
   4  11  11      102.29      102.92     83.12 o 
  -4  12  11        5.86      -47.43     68.34 o 
  -3  12  11      172.38      199.04     72.01 o 
  -2  12  11     1312.17     1219.26    107.37 o 
  -1  12  11       69.53       93.82     90.95 o 
   0  12  11     1007.27     1045.30    104.88 o 
   1  12  11       86.38       48.64     83.57 o 
   2  12  11      801.07     1045.46    105.18 o 
 -12   0  12     2075.73     2301.74    215.82 o 
 -11   0  12     1714.36     1757.18    175.76 o 
 -10   0  12      867.74      789.62    128.80 o 
  -9   0  12      156.54      187.55     97.58 o 
  -8   0  12      202.55      265.08     96.13 o 
  -7   0  12       25.46       51.90    102.64 o 
  -6   0  12     2745.22     2709.50    170.11 o 
  -5   0  12     2676.08     2895.02    124.99 o 
  -4   0  12     1586.63     1710.68     99.48 o 
  -3   0  12     2302.48     2310.33    103.03 o 
  -2   0  12     1240.52     1250.25     61.26 o 
  -1   0  12     5264.76     5409.72    138.38 o 
   0   0  12     7050.55     7108.90    118.26 o 
   1   0  12    59092.15    58685.51    551.31 o 
   2   0  12    18215.07    17645.37    246.93 o 
   3   0  12     1141.25     1195.77     66.80 o 
   4   0  12     3922.14     3957.98    178.69 o 
   5   0  12     3396.25     3434.18    139.65 o 
   6   0  12     9710.15     9370.12    217.24 o 
   7   0  12      613.18      902.56    191.85 o 
   8   0  12       57.65       98.21     77.43 o 
   9   0  12     1205.98     1047.39    124.46 o 
  10   0  12      187.23      243.42    102.81 o 
 -12   1  12      201.05      170.16     92.18 o 
 -11   1  12     3885.28     4049.67    213.35 o 
 -10   1  12     1919.95     2113.43    112.56 o 
  -9   1  12       91.60       10.93     59.31 o 
  -8   1  12      338.09      352.78     58.63 o 
  -7   1  12      366.18      509.93     54.96 o 
  -6   1  12     9743.05     9354.30    147.72 o 
  -5   1  12    13743.81    13653.16    159.16 o 
  -4   1  12       98.14      103.38     39.09 o 
  -3   1  12      138.57      145.11     34.71 o 
  -2   1  12       94.00      107.83     30.30 o 
  -1   1  12      419.53      442.43     32.63 o 
   0   1  12    21412.58    20908.66    161.78 o 
   1   1  12      748.30      715.45     37.45 o 
   2   1  12     3261.79     3157.55     61.54 o 
   3   1  12     1688.80     1653.70     56.14 o 
   4   1  12       39.52       58.61     37.80 o 
   5   1  12     1877.05     1713.88     80.12 o 
   6   1  12      344.70      251.40     53.76 o 
   7   1  12     2700.49     2563.59     99.90 o 
   8   1  12      350.78      261.54     70.08 o 
   9   1  12     1810.58     1864.42    114.11 o 
  10   1  12       42.61      157.41     71.52 o 
 -11   2  12       47.44      114.81     71.04 o 
 -10   2  12     1177.59     1378.99     94.83 o 
  -9   2  12       21.02       75.72     63.20 o 
  -8   2  12     1983.47     1774.21     97.89 o 
  -7   2  12     3536.86     3558.75    121.15 o 
  -6   2  12     2258.09     2396.35     78.08 o 
  -5   2  12     1348.53     1416.64     64.82 o 
  -4   2  12    10603.70    10602.06    125.55 o 
  -3   2  12     7099.16     6951.69     98.97 o 
  -2   2  12     6038.87     5988.76     96.29 o 
  -1   2  12      674.85      682.35     39.16 o 
   0   2  12       23.99       22.93     26.69 o 
   1   2  12     1760.52     1752.28     52.34 o 
   2   2  12      556.96      566.98     39.71 o 
   3   2  12      820.03      875.13     48.58 o 
   4   2  12      523.30      597.64     44.57 o 
   5   2  12      672.85      670.67     53.64 o 
   6   2  12     8346.46     8063.27    146.82 o 
   7   2  12     2171.59     2179.48     96.41 o 
   8   2  12      146.26      117.76     59.96 o 
   9   2  12      180.82      247.01     67.33 o 
  10   2  12      545.90      512.70     87.50 o 
 -11   3  12      163.11       89.50     70.65 o 
 -10   3  12      361.76      333.52     77.40 o 
  -9   3  12      501.86      370.93     85.83 o 
  -8   3  12      372.20      374.67     59.94 o 
  -7   3  12     1192.91     1236.47     79.75 o 
  -6   3  12     1761.43     1695.89     82.75 o 
  -5   3  12     1784.72     1886.63     65.56 o 
  -4   3  12     4457.12     4346.86     84.70 o 
  -3   3  12      396.84      477.94     42.11 o 
  -2   3  12      349.78      316.26     38.66 o 
  -1   3  12      215.86      179.49     37.46 o 
   0   3  12       29.84        1.57     35.29 o 
   1   3  12      429.72      415.36     35.37 o 
   2   3  12      264.28      262.00     40.70 o 
   3   3  12       65.02       56.29     35.90 o 
   4   3  12      101.94       86.30     36.76 o 
   5   3  12      247.16      224.86     45.20 o 
   6   3  12      126.69      146.98     46.21 o 
   7   3  12       36.35       63.75     54.53 o 
   8   3  12      646.45      668.62     88.80 o 
   9   3  12      389.92      403.07     81.49 o 
 -11   4  12       92.35      171.08     84.78 o 
 -10   4  12     3176.10     3387.95    135.11 o 
  -9   4  12      176.98      134.42     69.72 o 
  -8   4  12      337.90      467.71     63.32 o 
  -7   4  12     2238.40     2255.79     91.05 o 
  -6   4  12     5097.42     4920.77    105.39 o 
  -5   4  12      666.62      699.95     54.31 o 
  -4   4  12     2210.29     2118.46     72.64 o 
  -3   4  12      980.92      971.32     51.63 o 
  -2   4  12     2044.52     1939.70     65.67 o 
  -1   4  12     7447.11     7387.19    104.25 o 
   0   4  12     6163.36     6008.54     94.25 o 
   1   4  12      287.47      281.93     47.98 o 
   2   4  12     4553.06     4506.38    117.41 o 
   3   4  12      622.28      719.78     48.80 o 
   4   4  12      570.07      576.28     47.91 o 
   5   4  12      211.46      324.59     50.03 o 
   6   4  12     2150.95     2147.89     77.43 o 
   7   4  12      207.05      160.80     58.19 o 
   8   4  12      621.15      664.91     88.46 o 
   9   4  12       17.96       22.43     72.34 o 
 -11   5  12      817.00     1012.42     96.94 o 
 -10   5  12       43.58      124.71     72.77 o 
  -9   5  12     3784.69     3804.46    151.67 o 
  -8   5  12     1074.99     1105.79     79.36 o 
  -7   5  12      483.08      479.63     57.14 o 
  -6   5  12      492.16      650.10     78.94 o 
  -5   5  12     2118.31     2160.96     83.83 o 
  -4   5  12      859.76      803.79     55.19 o 
  -3   5  12      851.24      903.73     51.75 o 
  -2   5  12     4515.65     4513.59     85.44 o 
  -1   5  12     3366.15     3415.04     77.30 o 
   0   5  12     5132.62     5219.54     97.30 o 
   1   5  12       28.49      109.70     40.99 o 
   2   5  12     2360.22     2426.01    101.50 o 
   3   5  12      291.57      281.62     43.73 o 
   4   5  12      154.35      176.58     42.65 o 
   5   5  12     6133.16     6040.63    129.08 o 
   6   5  12      965.13     1087.22     64.32 o 
   7   5  12     1073.86      984.47     75.21 o 
   8   5  12      121.84      211.50     80.75 o 
   9   5  12      549.49      470.37     88.10 o 
 -10   6  12     1077.19     1039.15     93.53 o 
  -9   6  12      362.58      371.43     73.45 o 
  -8   6  12        8.48       47.31     53.41 o 
  -7   6  12       85.22       90.25     52.14 o 
  -6   6  12      371.76      358.31     53.82 o 
  -5   6  12     2565.86     2525.99     88.66 o 
  -4   6  12      280.43      301.67     45.86 o 
  -3   6  12     4050.94     4011.27     94.67 o 
  -2   6  12     2185.40     2159.34     89.97 o 
  -1   6  12     5819.92     5781.07    145.75 o 
   0   6  12       38.15       84.60     43.28 o 
   1   6  12    16030.88    15453.81    218.84 o 
   2   6  12     1702.05     1694.87     77.58 o 
   3   6  12      727.19      736.45     59.88 o 
   4   6  12     5410.62     5652.83    152.64 o 
   5   6  12     2752.02     3100.13     87.79 o 
   6   6  12      802.69      810.05     77.07 o 
   7   6  12       25.41      -52.66     52.66 o 
   8   6  12       68.69       39.12     79.25 o 
 -10   7  12      298.98      412.15     99.23 o 
  -9   7  12      382.64      352.26     67.79 o 
  -8   7  12       15.92       28.03     56.57 o 
  -7   7  12       71.85       93.13     52.98 o 
  -6   7  12      138.53      219.72     47.67 o 
  -5   7  12       41.65       46.42     44.59 o 
  -4   7  12     2078.66     2083.46     83.80 o 
  -3   7  12     1298.08     1271.06     66.48 o 
  -2   7  12      307.72      302.32     55.32 o 
  -1   7  12     2423.55     2368.34    147.64 o 
   0   7  12     8443.05     8694.96    164.93 o 
   1   7  12      328.83      347.30     52.24 o 
   2   7  12     3883.00     3777.03    100.43 o 
   3   7  12     2374.14     2393.91     91.71 o 
   4   7  12      634.35      629.32     63.12 o 
   5   7  12     1304.44     1321.64     89.06 o 
   6   7  12      793.64      841.09     77.58 o 
   7   7  12      185.72       42.35     58.43 o 
   8   7  12       28.18       18.71     63.65 o 
  -9   8  12      360.36      288.81     73.87 o 
  -8   8  12      705.86      675.34     75.12 o 
  -7   8  12     1108.27     1105.28    114.43 o 
  -6   8  12      277.15      265.10     57.89 o 
  -5   8  12       19.25       65.34     52.92 o 
  -4   8  12     2551.78     2622.06     85.26 o 
  -3   8  12     3999.57     4068.80    113.75 o 
  -2   8  12       25.16       36.38     53.79 o 
  -1   8  12      165.15      228.03     58.31 o 
   0   8  12     2040.36     2149.38    142.57 o 
   1   8  12       56.28      -31.93     46.00 o 
   2   8  12      207.50      175.95     69.35 o 
   3   8  12      198.02      158.57     58.38 o 
   4   8  12        6.21       65.40     59.10 o 
   5   8  12      825.05      828.53     84.37 o 
   6   8  12      196.73      247.06     74.65 o 
   7   8  12      834.64      874.96     87.03 o 
  -8   9  12      208.48       71.54     70.85 o 
  -7   9  12      452.45      487.42     69.19 o 
  -6   9  12      698.25      693.66     71.40 o 
  -5   9  12      682.47      755.24     69.12 o 
  -4   9  12     1539.21     1624.37     89.92 o 
  -3   9  12      107.43       86.14     61.50 o 
  -2   9  12      226.57      362.00     83.92 o 
  -1   9  12      174.01      203.88     62.27 o 
   0   9  12     1274.62     1182.59     85.27 o 
   1   9  12      170.75      156.87     64.00 o 
   2   9  12      239.15       84.81     70.49 o 
   3   9  12       15.06      -45.93     59.66 o 
   4   9  12      385.78      288.36     72.65 o 
   5   9  12      105.67      163.99     70.10 o 
   6   9  12       92.03      130.73     67.50 o 
  -7  10  12      564.36      452.70     79.63 o 
  -6  10  12      826.90      940.84     77.01 o 
  -5  10  12       31.88       31.08     62.83 o 
  -4  10  12      263.28      315.27     79.26 o 
  -3  10  12       22.11       54.51     62.75 o 
  -2  10  12      542.90      583.21     74.46 o 
  -1  10  12     1800.70     1739.11    107.95 o 
   0  10  12     1568.70     1894.34    105.58 o 
   1  10  12       48.00       16.35     69.99 o 
   2  10  12      647.33      693.15     90.35 o 
   3  10  12      199.39      251.80     78.05 o 
   4  10  12       40.01      -18.84     86.56 o 
   5  10  12       18.57       31.04     75.95 o 
  -5  11  12      813.81      793.13     82.90 o 
  -4  11  12        4.26      -29.42     72.16 o 
  -3  11  12      483.92      485.68    101.73 o 
  -2  11  12     1854.24     1923.57    156.42 o 
  -1  11  12     1841.25     2162.33    240.17 o 
   0  11  12       55.29        2.27     76.35 o 
   1  11  12       31.90      185.49     84.98 o 
   2  11  12      204.14      202.10    115.11 o 
   3  11  12       16.20      106.66     81.11 o 
  -2  12  12      938.77     1014.10    221.53 o 
  -1  12  12     1214.21     1254.17    113.75 o 
   0  12  12       64.78       16.67    103.72 o 
 -11   1  13      307.48      272.30     94.36 o 
 -10   1  13        1.01        6.65     66.59 o 
  -9   1  13      287.02      247.66     70.98 o 
  -8   1  13      879.93      935.49     83.52 o 
  -7   1  13       88.73       89.31     61.64 o 
  -6   1  13     1666.14     1618.14     83.20 o 
  -5   1  13     1934.16     1796.72     83.72 o 
  -4   1  13     8757.39     8658.00    126.00 o 
  -3   1  13       36.95       58.82     39.07 o 
  -2   1  13      331.92      423.26     39.52 o 
  -1   1  13     2932.04     2878.87     65.13 o 
   0   1  13     4837.85     4858.84     74.29 o 
   1   1  13      290.16      259.02     33.62 o 
   2   1  13      151.46      150.35     33.63 o 
   3   1  13     6133.07     6034.31     96.87 o 
   4   1  13     5598.74     5357.78    131.02 o 
   5   1  13        7.55      -48.41     48.41 o 
   6   1  13       16.41      -46.19     46.19 o 
   7   1  13       80.60       74.78     54.24 o 
   8   1  13      905.29      759.38     76.42 o 
   9   1  13       83.85        0.88     65.55 o 
 -11   2  13      304.03      219.76     81.39 o 
 -10   2  13      934.83     1014.34     92.43 o 
  -9   2  13     1164.99      988.81     88.35 o 
  -8   2  13        8.21      -21.53     62.27 o 
  -7   2  13       18.19      -20.08     53.45 o 
  -6   2  13     1538.15     1488.59     90.84 o 
  -5   2  13     6874.98     6727.65    115.16 o 
  -4   2  13       84.82      129.45     42.61 o 
  -3   2  13      851.00      806.99     48.70 o 
  -2   2  13      533.02      548.14     43.90 o 
  -1   2  13       15.77       20.27     34.11 o 
   0   2  13     4811.60     4741.79    123.72 o 
   1   2  13      797.85      841.68     41.78 o 
   2   2  13      843.06      915.85     50.50 o 
   3   2  13     3503.77     3511.80     79.87 o 
   4   2  13       61.55       56.38     37.21 o 
   5   2  13       35.15       84.92     50.46 o 
   6   2  13     1750.99     2043.52     92.72 o 
   7   2  13      265.11      316.38     63.60 o 
   8   2  13       33.28      -13.42     58.08 o 
   9   2  13        7.84       60.90     62.60 o 
 -11   3  13      865.38      907.60     93.52 o 
 -10   3  13      382.07      328.67     82.41 o 
  -9   3  13      559.85      625.36     80.23 o 
  -8   3  13      520.62      443.13     75.01 o 
  -7   3  13      424.62      338.07     57.66 o 
  -6   3  13     4080.99     4004.29    108.87 o 
  -5   3  13      433.49      464.27     51.09 o 
  -4   3  13     1507.20     1589.74     65.22 o 
  -3   3  13     3823.01     3861.35    118.56 o 
  -2   3  13     4015.10     3975.48     81.77 o 
  -1   3  13     2561.27     2679.45     72.24 o 
   0   3  13     3189.75     3199.33     95.82 o 
   1   3  13    10118.34    10116.61    153.61 o 
   2   3  13        7.01      -16.16     33.73 o 
   3   3  13     1424.24     1408.87     60.11 o 
   4   3  13      183.64      195.05     42.14 o 
   5   3  13     3292.07     3264.73     92.07 o 
   6   3  13      521.45      552.34     64.16 o 
   7   3  13     4386.95     4718.68    163.65 o 
   8   3  13      586.00      602.57     74.94 o 
   9   3  13     1400.38     1396.36    107.53 o 
 -11   4  13      208.57      215.81     90.92 o 
 -10   4  13      898.59     1057.11     95.87 o 
  -9   4  13       23.97       49.08     69.89 o 
  -8   4  13      129.42       29.84     55.96 o 
  -7   4  13       24.00       29.02     54.85 o 
  -6   4  13      429.75      497.23     60.19 o 
  -5   4  13     6654.64     6950.44    121.16 o 
  -4   4  13      325.07      387.77     45.03 o 
  -3   4  13        0.83       -9.24     34.90 o 
  -2   4  13     2774.86     2747.90     73.28 o 
  -1   4  13     1591.56     1480.23     61.05 o 
   0   4  13     4330.53     4427.44     91.16 o 
   1   4  13      746.00      842.46     58.72 o 
   2   4  13       53.11       72.06     41.28 o 
   3   4  13      126.75      108.04     39.31 o 
   4   4  13      207.81      246.27     44.81 o 
   5   4  13      145.37      180.51     44.11 o 
   6   4  13     3923.19     4068.85    135.38 o 
   7   4  13      176.89      162.62     64.92 o 
   8   4  13       82.11      149.17     73.15 o 
   9   4  13        4.11       54.18     96.58 o 
 -10   5  13      362.01      122.44     79.32 o 
  -9   5  13       85.00      203.73     64.18 o 
  -8   5  13      721.39      977.77     94.75 o 
  -7   5  13     3498.39     3269.07    111.17 o 
  -6   5  13     1063.35     1102.01     70.85 o 
  -5   5  13        3.29       45.84     44.78 o 
  -4   5  13     2828.99     2747.40    113.43 o 
  -3   5  13     1982.66     1909.05     70.39 o 
  -2   5  13      344.02      322.09     46.02 o 
  -1   5  13     2569.66     2494.39     76.45 o 
   0   5  13     3968.82     4084.68    105.67 o 
   1   5  13      400.71      410.83     51.58 o 
   2   5  13     2552.57     2414.96     86.73 o 
   3   5  13     3245.79     3339.03    102.94 o 
   4   5  13     4455.19     4576.05    113.24 o 
   5   5  13      682.36      641.12     57.06 o 
   6   5  13        6.68      -43.76     47.09 o 
   7   5  13        7.92      -77.37     81.86 o 
   8   5  13       85.89       55.69     72.38 o 
 -10   6  13      144.84      109.38     68.24 o 
  -9   6  13      650.86      489.30     78.63 o 
  -8   6  13       13.65      120.92     68.18 o 
  -7   6  13      701.91      667.74     65.27 o 
  -6   6  13     1472.69     1385.37     79.36 o 
  -5   6  13     1055.99     1237.19     76.28 o 
  -4   6  13     4206.69     3974.44    104.09 o 
  -3   6  13      632.27      642.07     55.99 o 
  -2   6  13      819.84      856.67     64.10 o 
  -1   6  13      152.21       46.60     44.97 o 
   0   6  13      734.67      727.03     90.03 o 
   1   6  13     6840.08     6838.79    128.33 o 
   2   6  13     6033.47     6382.16    144.24 o 
   3   6  13       10.00        5.34     47.84 o 
   4   6  13      269.63      297.45     56.38 o 
   5   6  13        1.13       36.90     51.08 o 
   6   6  13      165.44      139.58     59.78 o 
   7   6  13      371.86      430.83     70.46 o 
   8   6  13        2.52       90.34     82.18 o 
  -9   7  13      251.42      312.96     82.05 o 
  -8   7  13      294.89      308.68     68.41 o 
  -7   7  13      379.19      279.49     59.61 o 
  -6   7  13      397.06      314.01     59.71 o 
  -5   7  13     2764.05     2712.41    122.02 o 
  -4   7  13     4089.39     4119.79    106.55 o 
  -3   7  13       29.11      -16.62     52.07 o 
  -2   7  13      532.09      613.22     62.58 o 
  -1   7  13      489.81      552.57     73.72 o 
   0   7  13     2555.95     2586.07     92.92 o 
   1   7  13       97.45       81.50     47.87 o 
   2   7  13     1150.41     1188.02     71.57 o 
   3   7  13      157.26       85.72     52.82 o 
   4   7  13     1662.60     1673.85     87.03 o 
   5   7  13      179.72      334.23     70.17 o 
   6   7  13      246.36      174.23     66.51 o 
   7   7  13      471.95      536.67     75.95 o 
  -8   8  13      315.84      232.40     65.13 o 
  -7   8  13       55.19       26.20     57.09 o 
  -6   8  13        2.59      -52.77     52.77 o 
  -5   8  13     1102.61     1033.48     71.68 o 
  -4   8  13     2224.15     2396.02     92.96 o 
  -3   8  13    11087.89    11036.72    188.97 o 
  -2   8  13      536.19      581.58     71.46 o 
  -1   8  13      492.01      610.76     69.61 o 
   0   8  13      618.24      632.57     71.52 o 
   1   8  13      222.49      151.62     55.20 o 
   2   8  13      284.32      276.70     57.76 o 
   3   8  13      320.55      371.36     68.25 o 
   4   8  13      400.31      419.03     73.69 o 
   5   8  13      827.63      747.08     78.33 o 
   6   8  13       18.28       84.24     70.10 o 
  -7   9  13        5.64       61.58     60.41 o 
  -6   9  13       70.97        5.59     54.72 o 
  -5   9  13      125.31      125.40     56.75 o 
  -4   9  13      518.27      497.51     70.74 o 
  -3   9  13      330.75      239.17     68.61 o 
  -2   9  13        3.13      -60.72     60.72 o 
  -1   9  13       10.93       92.34     62.60 o 
   0   9  13      334.19      240.25     66.11 o 
   1   9  13     1094.63     1171.73     89.04 o 
   2   9  13      335.55      325.64     80.54 o 
   3   9  13     1613.43     1711.31    119.93 o 
   4   9  13      890.45      904.38     92.19 o 
   5   9  13     1981.57     2047.53    171.84 o 
  -6  10  13      138.01       46.25     62.01 o 
  -5  10  13        1.54      -55.48     55.48 o 
  -4  10  13      102.34      122.77     74.38 o 
  -3  10  13      806.82      825.05     84.46 o 
  -2  10  13      133.17      183.67     69.83 o 
  -1  10  13      169.30      120.72     71.77 o 
   0  10  13       14.40      -21.46     64.57 o 
   1  10  13      281.87      258.58     79.25 o 
   2  10  13     1329.71     1358.72    124.35 o 
   3  10  13     2322.94     2291.37    138.71 o 
   4  10  13      431.48      529.74     85.53 o 
  -4  11  13      832.73      968.42    109.84 o 
  -3  11  13     1503.35     1449.46    101.80 o 
  -2  11  13       66.06        7.06     72.00 o 
  -1  11  13      833.23      921.96    127.59 o 
   0  11  13      938.31     1122.34    129.32 o 
   1  11  13      547.07      531.25    105.16 o 
   2  11  13      824.48     1117.48    241.22 o 
 -11   0  14       39.66      -23.82    107.74 o 
 -10   0  14      265.08      206.76    114.87 o 
  -9   0  14     1416.84     1129.69    155.60 o 
  -8   0  14     7493.89     7256.92    207.78 o 
  -7   0  14       98.58      200.96     80.76 o 
  -6   0  14      205.80      213.03     81.06 o 
  -5   0  14     9554.00     9862.01    219.25 o 
  -4   0  14     3085.13     3053.91    134.51 o 
  -3   0  14     2924.07     2784.36    174.75 o 
  -2   0  14      596.07      625.55     63.42 o 
  -1   0  14     7201.10     7395.44    147.79 o 
   0   0  14     3511.80     3399.64     95.58 o 
   1   0  14     3354.98     3537.90     99.68 o 
   2   0  14      396.40      359.49     54.04 o 
   3   0  14    12775.69    12580.00    203.99 o 
   4   0  14     1427.37     1251.94    104.19 o 
   5   0  14     1351.42     1480.25    121.11 o 
   6   0  14      139.84      113.91    105.75 o 
   7   0  14      931.43     1075.84    119.30 o 
   8   0  14        7.81       38.37     95.39 o 
   9   0  14     1237.57     1221.69    131.08 o 
 -11   1  14      929.31      988.05    131.87 o 
 -10   1  14        5.87       88.68     96.66 o 
  -9   1  14       50.61      104.69     74.45 o 
  -8   1  14      483.30      262.16     69.59 o 
  -7   1  14     1323.54     1346.51     82.74 o 
  -6   1  14     1909.67     1831.71    121.52 o 
  -5   1  14      171.67      166.02     52.84 o 
  -4   1  14      931.39     1067.70     69.35 o 
  -3   1  14     2864.94     2804.32     89.10 o 
  -2   1  14     5301.05     5381.97    101.14 o 
  -1   1  14       18.37       27.43     33.66 o 
   0   1  14      389.81      413.87     40.15 o 
   1   1  14     1074.88     1054.70     46.85 o 
   2   1  14      362.77      333.22     39.28 o 
   3   1  14     8127.34     8097.26    189.54 o 
   4   1  14     3401.79     3411.02    145.96 o 
   5   1  14       89.83      110.86     54.53 o 
   6   1  14      179.45       75.50     54.01 o 
   7   1  14      157.31      203.05     62.14 o 
   8   1  14      792.93      696.28     80.10 o 
   9   1  14     1775.36     1891.15    142.11 o 
 -11   2  14     1116.60     1191.32    241.22 o 
 -10   2  14     1339.16     1694.19    166.47 o 
  -9   2  14     1306.92     1257.49    105.57 o 
  -8   2  14      170.49      230.52     70.07 o 
  -7   2  14        0.49      -13.69     60.17 o 
  -6   2  14        8.69      -18.49     52.84 o 
  -5   2  14     1196.93     1309.34     68.04 o 
  -4   2  14     2424.69     2452.44     81.64 o 
  -3   2  14     3721.77     3764.43     92.45 o 
  -2   2  14     1558.38     1591.14     61.89 o 
  -1   2  14     1858.42     1951.12     67.01 o 
   0   2  14     3164.79     3226.61     78.10 o 
   1   2  14      571.71      515.90     44.36 o 
   2   2  14      937.68      990.22     66.98 o 
   3   2  14     1807.64     1729.42     73.87 o 
   4   2  14     2119.99     2124.60     84.07 o 
   5   2  14       93.00       98.11     51.41 o 
   6   2  14     1516.76     1607.55     91.16 o 
   7   2  14     2476.87     2513.86    142.37 o 
   8   2  14      133.00      157.05     65.77 o 
 -10   3  14       25.50      -70.94     70.94 o 
  -9   3  14       34.43      -15.65     75.41 o 
  -8   3  14        1.52      -63.70     63.70 o 
  -7   3  14      332.68      391.63     71.76 o 
  -6   3  14        1.22       34.03     51.41 o 
  -5   3  14        0.45        3.06     42.76 o 
  -4   3  14      241.98      296.41     47.97 o 
  -3   3  14      561.67      588.70     56.75 o 
  -2   3  14       48.68       23.44     41.28 o 
  -1   3  14      890.75      824.44     51.41 o 
   0   3  14      860.22      935.26     55.52 o 
   1   3  14      907.75      951.38     83.29 o 
   2   3  14     3146.52     3038.71     90.81 o 
   3   3  14      975.26      976.95     65.33 o 
   4   3  14       78.44       75.66     43.39 o 
   5   3  14       30.28      -47.76     47.76 o 
   6   3  14        4.24       -9.13     57.24 o 
   7   3  14      496.53      367.76     69.37 o 
   8   3  14      478.29      415.39     73.59 o 
 -10   4  14        4.08      -63.38     72.87 o 
  -9   4  14      442.00      292.99     78.14 o 
  -8   4  14        7.06      172.92     69.85 o 
  -7   4  14     3525.19     3463.07    113.49 o 
  -6   4  14     4309.81     4461.12    139.06 o 
  -5   4  14      278.53      261.84     57.54 o 
  -4   4  14      259.15      288.67     44.56 o 
  -3   4  14      320.09      345.02     43.52 o 
  -2   4  14       19.98       -3.49     39.97 o 
  -1   4  14      568.84      550.53     49.56 o 
   0   4  14      876.91      851.15     61.96 o 
   1   4  14      396.07      437.35     54.83 o 
   2   4  14     1409.15     1239.86     70.17 o 
   3   4  14      242.40      181.25     50.06 o 
   4   4  14     3754.66     3515.80    123.51 o 
   5   4  14        4.09       -0.46     46.30 o 
   6   4  14     2030.31     2048.78    101.20 o 
   7   4  14     1656.38     1684.06     98.52 o 
   8   4  14     2158.49     2195.88    126.49 o 
 -10   5  14      270.93      145.01    123.62 o 
  -9   5  14        2.50      -20.46     77.96 o 
  -8   5  14      643.74      554.14     75.61 o 
  -7   5  14     1691.59     1906.81    101.79 o 
  -6   5  14     1471.80     1462.48     86.49 o 
  -5   5  14     1281.26     1324.91     85.81 o 
  -4   5  14       65.61       82.31     45.86 o 
  -3   5  14       12.26       33.39     43.51 o 
  -2   5  14      877.18      887.83     54.69 o 
  -1   5  14     1350.21     1373.80     70.65 o 
   0   5  14     1789.98     1960.74     84.24 o 
   1   5  14     1085.23     1049.37     66.85 o 
   2   5  14      269.05      224.06     50.67 o 
   3   5  14       61.40      109.75     49.03 o 
   4   5  14       62.74      134.69     59.34 o 
   5   5  14     4634.57     4524.93    118.97 o 
   6   5  14      776.11      865.17     69.18 o 
   7   5  14      106.19       78.74     84.18 o 
  -9   6  14      122.23      123.83     71.04 o 
  -8   6  14      311.49      378.45     70.61 o 
  -7   6  14       19.68       -8.99     67.88 o 
  -6   6  14      492.33      415.12     63.58 o 
  -5   6  14      526.18      656.30     61.59 o 
  -4   6  14      345.06      356.54     54.91 o 
  -3   6  14       87.04        0.34     44.08 o 
  -2   6  14     2246.90     2287.45     91.56 o 
  -1   6  14     5485.28     5674.03    123.18 o 
   0   6  14        5.21      -46.30     46.30 o 
   1   6  14      609.68      492.15     57.90 o 
   2   6  14     2117.70     2116.31     90.92 o 
   3   6  14     2370.18     2632.21     99.57 o 
   4   6  14      262.17      199.11     58.11 o 
   5   6  14      991.30     1054.09     78.45 o 
   6   6  14       81.03      130.44     74.09 o 
   7   6  14      121.94      133.86     85.75 o 
  -8   7  14       46.45      112.44     65.51 o 
  -7   7  14       37.56      127.55     60.34 o 
  -6   7  14        8.49      -37.19     55.10 o 
  -5   7  14      141.47      131.44     56.03 o 
  -4   7  14      289.56      296.28     56.65 o 
  -3   7  14      484.78      469.01     70.08 o 
  -2   7  14      882.38      966.01     82.59 o 
  -1   7  14      363.20      342.75     63.09 o 
   0   7  14      901.85      981.66     73.38 o 
   1   7  14      548.08      603.24     64.59 o 
   2   7  14       66.11      150.12     54.08 o 
   3   7  14      156.27      186.07     68.10 o 
   4   7  14      897.30      958.41     76.23 o 
   5   7  14        2.94      -65.58     65.70 o 
   6   7  14      102.12      178.29     74.59 o 
  -8   8  14      201.09     -137.84    152.61 o 
  -7   8  14      157.36      171.83     64.39 o 
  -6   8  14       56.42       25.97     57.05 o 
  -5   8  14      259.64      269.49     63.48 o 
  -4   8  14     1142.37     1195.64     84.86 o 
  -3   8  14      157.56      123.28     63.21 o 
  -2   8  14      140.46      132.31     65.38 o 
  -1   8  14       56.97       58.88     61.71 o 
   0   8  14       89.90       37.57     63.59 o 
   1   8  14      438.59      526.06     72.79 o 
   2   8  14       92.38      142.26     57.86 o 
   3   8  14     1065.93     1088.37    119.75 o 
   4   8  14      374.57      491.37     78.41 o 
   5   8  14       66.13       33.24     67.26 o 
  -6   9  14       27.76      -37.37     58.44 o 
  -5   9  14        0.95       24.30     60.91 o 
  -4   9  14       62.82      100.42     70.71 o 
  -3   9  14       95.87      -18.46     69.74 o 
  -2   9  14      133.19      210.89     91.98 o 
  -1   9  14       30.30       86.69     68.55 o 
   0   9  14      789.07      824.48     84.91 o 
   1   9  14      420.25      297.46     70.92 o 
   2   9  14     2456.91     2515.18    136.03 o 
   3   9  14       98.34      100.52     74.09 o 
   4   9  14      472.26      522.46     81.81 o 
  -5  10  14      136.35      121.15     77.41 o 
  -4  10  14       64.90      117.68    103.33 o 
  -3  10  14      341.19      278.52     77.89 o 
  -2  10  14       31.70      107.66     72.46 o 
  -1  10  14      372.38      403.51     77.43 o 
   0  10  14       40.41      115.18     76.19 o 
   1  10  14      270.54      333.58     86.90 o 
   2  10  14      627.12      596.27    106.05 o 
 -10   1  15      697.26      738.76    107.04 o 
  -9   1  15        3.96      -67.96     67.96 o 
  -8   1  15     2183.03     2314.93    122.01 o 
  -7   1  15      537.24      566.19     69.49 o 
  -6   1  15       99.78       39.49     52.46 o 
  -5   1  15     2385.02     2358.62     98.09 o 
  -4   1  15     3897.55     3813.98    108.31 o 
  -3   1  15     1492.58     1345.58     89.90 o 
  -2   1  15      231.98      224.23     50.37 o 
  -1   1  15     2576.48     2530.52     80.40 o 
   0   1  15      717.39      733.31     50.08 o 
   1   1  15      619.07      759.81     51.06 o 
   2   1  15       20.42       -4.71     50.94 o 
   3   1  15      224.76      234.42     48.18 o 
   4   1  15       35.60       -4.90     51.42 o 
   5   1  15      399.62      374.63     60.92 o 
   6   1  15     2610.91     2529.61    108.30 o 
   7   1  15      222.87      301.09     67.99 o 
   8   1  15        5.43       42.54     62.05 o 
 -10   2  15      211.42      412.27     87.45 o 
  -9   2  15       91.30      282.03     77.34 o 
  -8   2  15       41.96       35.60     63.51 o 
  -7   2  15       85.69       99.45     68.24 o 
  -6   2  15     2834.00     2544.66    100.63 o 
  -5   2  15     3583.42     3500.72    110.72 o 
  -4   2  15      544.87      469.12     53.13 o 
  -3   2  15       38.13       69.90     41.97 o 
  -2   2  15     2408.43     2587.47     82.88 o 
  -1   2  15      277.36      350.32     49.07 o 
   0   2  15     4135.10     4144.59     93.88 o 
   1   2  15       98.02      140.91     44.43 o 
   2   2  15      508.07      554.64     53.88 o 
   3   2  15      322.87      337.64     54.42 o 
   4   2  15     1800.16     1807.53     92.81 o 
   5   2  15     1465.58     1486.64     94.30 o 
   6   2  15        1.14      -55.04     55.04 o 
   7   2  15      712.78      650.37     76.77 o 
   8   2  15       20.08      -51.16     83.66 o 
 -10   3  15     1805.73     1802.18    121.03 o 
  -9   3  15     1876.88     1774.35    115.06 o 
  -8   3  15     1195.32     1255.24     95.00 o 
  -7   3  15       30.13       28.32     63.92 o 
  -6   3  15      731.91      792.59     80.80 o 
  -5   3  15      283.03      345.53     54.52 o 
  -4   3  15       71.47      152.49     49.40 o 
  -3   3  15      524.31      610.56     70.06 o 
  -2   3  15     1257.59     1261.25     61.94 o 
  -1   3  15     1326.05     1342.86     64.09 o 
   0   3  15      563.43      577.65     52.29 o 
   1   3  15    10330.16    10118.32    155.35 o 
   2   3  15     2757.51     2864.48     92.47 o 
   3   3  15     1085.14     1157.16     71.55 o 
   4   3  15     1546.59     1518.37    105.99 o 
   5   3  15     2167.92     2290.17    108.98 o 
   6   3  15      336.99      425.32     70.05 o 
   7   3  15      348.23      253.18     67.49 o 
  -9   4  15       15.32       29.46     76.79 o 
  -8   4  15       18.59       27.38     90.36 o 
  -7   4  15      111.35      100.46     69.29 o 
  -6   4  15      817.83      882.74    106.64 o 
  -5   4  15     2879.33     2979.31    105.97 o 
  -4   4  15       15.47       71.42     55.61 o 
  -3   4  15        0.54      -31.87     39.76 o 
  -2   4  15     1485.16     1538.35     69.69 o 
  -1   4  15       10.12       -0.75     42.80 o 
   0   4  15     3978.79     4037.34    106.22 o 
   1   4  15      351.63      291.59     53.87 o 
   2   4  15     1022.70     1105.59     71.01 o 
   3   4  15     2561.25     2663.20     97.68 o 
   4   4  15     1134.44     1386.05     80.77 o 
   5   4  15       15.26      -19.85     55.88 o 
   6   4  15       16.54      136.09     62.54 o 
   7   4  15        5.86       58.55     67.82 o 
  -9   5  15       36.23       69.24     74.04 o 
  -8   5  15       41.24       61.63     73.75 o 
  -7   5  15      408.77      279.31     67.06 o 
  -6   5  15       49.33      -36.47     59.48 o 
  -5   5  15     1743.92     2005.76     98.67 o 
  -4   5  15     6718.72     6622.26    128.75 o 
  -3   5  15     4403.53     4433.72    109.20 o 
  -2   5  15      513.84      547.22     61.77 o 
  -1   5  15      158.49      152.29     52.64 o 
   0   5  15      324.30      358.17     60.18 o 
   1   5  15      530.51      607.59     64.00 o 
   2   5  15     1053.50      996.35     71.04 o 
   3   5  15      792.59      920.26     78.48 o 
   4   5  15      266.63      360.61     61.18 o 
   5   5  15       73.77       46.67     56.47 o 
   6   5  15      813.60      913.36    100.46 o 
   7   5  15      836.67      738.68    138.85 o 
  -8   6  15      192.96      283.05     76.19 o 
  -7   6  15      404.96      392.55     87.33 o 
  -6   6  15      558.98      716.68     75.69 o 
  -5   6  15      938.11      879.32     68.99 o 
  -4   6  15     1370.39     1224.91     73.58 o 
  -3   6  15      362.16      372.74     61.04 o 
  -2   6  15        6.27       23.73     62.92 o 
  -1   6  15      199.93      202.02     55.91 o 
   0   6  15      549.52      585.76     62.41 o 
   1   6  15       28.20       90.70     54.72 o 
   2   6  15        9.16      -18.08     51.47 o 
   3   6  15      154.97      142.25     58.25 o 
   4   6  15        0.16       16.56     53.14 o 
   5   6  15      542.92      683.50     72.73 o 
   6   6  15        7.02      -18.01     76.08 o 
  -8   7  15      670.89      469.22    109.57 o 
  -7   7  15     1348.12     1236.04     92.73 o 
  -6   7  15     1227.67     1301.66    162.48 o 
  -4   7  15        1.05       10.16     77.74 o 
  -3   7  15      430.15      375.11     67.18 o 
  -2   7  15      480.34      367.97     72.25 o 
  -1   7  15     3842.72     3922.97    132.17 o 
   0   7  15      948.13      997.16     77.90 o 
   1   7  15      187.49      127.16     54.52 o 
   2   7  15     1490.02     1480.72     87.38 o 
   3   7  15      155.07      217.68     89.90 o 
   4   7  15      842.15      805.93     77.00 o 
   5   7  15        2.04      -64.03     64.57 o 
  -7   8  15       72.94      248.60    142.72 o 
  -6   8  15      339.37      398.35     89.89 o 
  -5   8  15      115.26      187.82     67.87 o 
  -4   8  15      442.58      495.03     70.78 o 
  -3   8  15      105.54      114.86     67.33 o 
  -2   8  15     2359.52     2320.14    118.27 o 
  -1   8  15      444.04      413.30     76.68 o 
   0   8  15     2252.52     2433.18    117.01 o 
   1   8  15       65.70      105.49     63.39 o 
   2   8  15      103.21       86.78     62.94 o 
   3   8  15       69.31       60.18     74.67 o 
   4   8  15      301.35      356.64     89.27 o 
  -5   9  15      192.12      115.61     67.33 o 
  -4   9  15        1.80       11.73     75.13 o 
  -3   9  15      506.53      371.50     75.44 o 
  -2   9  15      554.50      576.50     81.02 o 
  -1   9  15     1901.31     2000.22    114.67 o 
   0   9  15      321.75      426.93     77.34 o 
   1   9  15      890.85     1134.15     93.65 o 
   2   9  15       85.33       93.53     82.34 o 
   3   9  15      391.53      524.20     81.76 o 
  -3  10  15      420.46      743.35    221.53 o 
  -2  10  15        6.74      119.93     87.45 o 
  -1  10  15        4.40       93.68     70.93 o 
   0  10  15      723.90      701.24     91.29 o 
  -9   0  16       36.58      -35.43    131.04 o 
  -8   0  16     1266.22      865.28    113.62 o 
  -7   0  16      196.55      118.21     87.61 o 
  -6   0  16     2951.96     2959.87    155.31 o 
  -5   0  16      786.60      752.68     99.92 o 
  -4   0  16        0.39      -98.35     98.35 o 
  -3   0  16       98.46      164.88     78.12 o 
  -2   0  16     4850.37     4823.83    171.46 o 
  -1   0  16     7034.26     6784.26    183.25 o 
   0   0  16     3933.85     3738.08    128.61 o 
   1   0  16      406.32      481.77     79.48 o 
   2   0  16     2524.24     2346.76    132.16 o 
   3   0  16       14.58       79.97     85.58 o 
   4   0  16     3512.06     3222.70    158.52 o 
   5   0  16       74.26       45.04     84.56 o 
   6   0  16      557.17      523.30    112.20 o 
   7   0  16      607.54      661.75    114.65 o 
  -9   1  16      119.28       77.41     73.67 o 
  -8   1  16     1238.74     1073.17     94.61 o 
  -7   1  16      449.62      443.29     69.23 o 
  -6   1  16      305.22      300.44     62.74 o 
  -5   1  16     3106.88     3077.03    114.85 o 
  -4   1  16      551.97      497.57     63.65 o 
  -3   1  16      732.97      787.80     86.23 o 
  -2   1  16     2515.53     2757.08     96.69 o 
  -1   1  16        4.08       38.48     44.80 o 
   0   1  16      412.55      380.56     50.31 o 
   1   1  16        0.18      -22.36     42.10 o 
   2   1  16      759.49      711.90     62.32 o 
   3   1  16     1056.54     1071.39     81.28 o 
   4   1  16      263.59      275.75     65.68 o 
   5   1  16      374.33      440.25     71.15 o 
   6   1  16        1.52      -50.67     63.83 o 
   7   1  16      309.00      343.65     76.69 o 
  -9   2  16      493.07      551.80     86.19 o 
  -8   2  16      319.97      290.56     83.30 o 
  -7   2  16       44.59      -69.77     69.77 o 
  -6   2  16      368.49      310.18     65.23 o 
  -5   2  16      856.57      856.20     74.33 o 
  -4   2  16     2031.92     2200.10     97.99 o 
  -3   2  16      188.38      182.62     51.32 o 
  -2   2  16       96.27       95.40     46.79 o 
  -1   2  16       99.13      115.85     47.42 o 
   0   2  16       27.40      -16.22     44.22 o 
   1   2  16      891.87      894.56     68.43 o 
   2   2  16     1234.53     1382.58     79.56 o 
   3   2  16     2263.84     2212.29    101.11 o 
   4   2  16     3983.47     3760.66    128.21 o 
   5   2  16      155.33      160.23     64.58 o 
   6   2  16        5.72       33.73     60.99 o 
   7   2  16       73.57       29.49     68.30 o 
  -9   3  16      385.74      576.37     90.47 o 
  -8   3  16      347.03      374.17     89.01 o 
  -7   3  16      548.55      471.73     86.87 o 
  -6   3  16      846.76      995.18     88.80 o 
  -5   3  16      390.03      251.45     70.56 o 
  -4   3  16      905.81      784.64     65.01 o 
  -3   3  16      105.47      109.00     51.04 o 
  -2   3  16       48.57       26.06     45.85 o 
  -1   3  16      280.51      240.45     50.12 o 
   0   3  16      197.10      238.87     56.09 o 
   1   3  16     1247.53     1256.59     74.98 o 
   2   3  16      330.57      215.81     54.23 o 
   3   3  16       17.64       10.90     52.49 o 
   4   3  16        3.37       39.53     61.21 o 
   5   3  16       27.58       27.94     67.13 o 
   6   3  16       67.00      -20.64     59.58 o 
   7   3  16        9.90       13.46     88.69 o 
  -9   4  16      326.48      262.91     84.30 o 
  -8   4  16      242.41      284.30     83.38 o 
  -7   4  16      291.13      278.33     80.21 o 
  -6   4  16      207.03      192.00     78.27 o 
  -5   4  16     1907.43     1940.46     97.85 o 
  -4   4  16     1124.90     1248.58     79.96 o 
  -3   4  16     2430.81     2385.39     91.55 o 
  -2   4  16     1777.60     1981.06     83.88 o 
  -1   4  16     1879.56     1819.23     87.74 o 
   0   4  16      744.50      752.12     68.02 o 
   1   4  16       90.52       68.15     57.72 o 
   2   4  16      251.56      205.31     58.15 o 
   3   4  16      122.59      116.64     54.99 o 
   4   4  16      306.07      283.14     77.05 o 
   5   4  16      891.36      811.12     93.59 o 
   6   4  16      141.13      119.98     88.82 o 
  -8   5  16        5.59      154.10     82.12 o 
  -7   5  16       51.92       -3.88     70.35 o 
  -6   5  16        1.39      -61.65     61.65 o 
  -5   5  16       91.37      188.99     64.59 o 
  -4   5  16     2627.58     2497.72    108.71 o 
  -3   5  16     1451.09     1595.73     89.13 o 
  -2   5  16       38.14       90.61     53.04 o 
  -1   5  16       64.93       68.76     53.50 o 
   0   5  16       28.37      -23.22     52.65 o 
   1   5  16      316.20      316.00     64.35 o 
   2   5  16       23.37       20.16     52.34 o 
   3   5  16     1898.33     1844.31     95.11 o 
   4   5  16      287.39      213.19     59.27 o 
   5   5  16      165.99      228.33     74.23 o 
   6   5  16       95.41      186.57     80.02 o 
  -7   6  16      130.61      218.72     69.14 o 
  -6   6  16     1029.57      995.34     88.70 o 
  -5   6  16      810.53      806.24     79.84 o 
  -4   6  16       14.75        8.41     56.32 o 
  -3   6  16      201.18      207.07     60.66 o 
  -2   6  16      688.69      728.95     76.67 o 
  -1   6  16     1686.10     1604.58     91.00 o 
   0   6  16       15.58      -22.51     51.00 o 
   1   6  16      102.05       84.15     57.49 o 
   2   6  16     2256.89     2390.34    103.33 o 
   3   6  16      207.01      271.76     82.19 o 
   4   6  16      155.29      351.63     66.15 o 
   5   6  16      302.12      414.57     68.77 o 
  -7   7  16      457.09      364.29    211.68 o 
  -6   7  16      622.44      600.85     80.85 o 
  -5   7  16      352.71      346.94     70.53 o 
  -4   7  16      148.25      240.86     70.27 o 
  -3   7  16      503.38      552.01     80.64 o 
  -2   7  16      629.35      637.64     80.30 o 
  -1   7  16      248.25      272.38     72.87 o 
   0   7  16      777.22      917.67     94.14 o 
   1   7  16       92.64      126.14     62.18 o 
   2   7  16       74.81      159.11     75.22 o 
   3   7  16      374.84      367.41     67.70 o 
   4   7  16        9.88       66.45     65.77 o 
  -5   8  16      292.20      313.80     71.60 o 
  -4   8  16       79.44        4.11     74.22 o 
  -3   8  16      679.74      607.05     82.30 o 
  -2   8  16      834.67      833.81     99.63 o 
  -1   8  16      196.93      182.39     73.78 o 
   0   8  16      301.18      377.99     79.50 o 
   1   8  16      113.34        4.92     67.80 o 
   2   8  16      818.25      937.26     84.16 o 
   3   8  16     1291.14     1407.33    101.84 o 
  -3   9  16       46.64      130.52     76.64 o 
  -2   9  16      519.45      562.51     86.06 o 
  -1   9  16        1.35      209.30     88.85 o 
   0   9  16       16.37       12.29     64.78 o 
   1   9  16     1333.68     1796.92    152.02 o 
  -9   1  17       97.68      -68.92    137.84 o 
  -8   1  17      508.90      493.09    112.32 o 
  -7   1  17     1394.41     1464.23    132.15 o 
  -6   1  17     1425.73     1396.11     93.25 o 
  -5   1  17       18.59       17.14     59.70 o 
  -4   1  17      599.11      498.24     70.61 o 
  -3   1  17     3195.32     3181.96    125.12 o 
  -2   1  17      675.94      863.73     88.03 o 
  -1   1  17        6.51       29.36     53.54 o 
   0   1  17        1.58      -17.99     55.04 o 
   1   1  17     3944.07     3860.20    123.65 o 
   2   1  17      439.43      636.79     79.28 o 
   3   1  17       18.01       69.73     63.39 o 
   4   1  17      122.72       79.14     69.32 o 
   5   1  17      335.11      372.64     72.14 o 
   6   1  17      325.44      168.71     82.19 o 
  -8   2  17     1301.52     1275.62    109.24 o 
  -7   2  17     1107.42     1203.35    103.55 o 
  -6   2  17      381.48      451.86     84.45 o 
  -5   2  17      216.47      286.97     65.41 o 
  -4   2  17       95.21      155.63     85.49 o 
  -3   2  17      546.70      556.19     66.25 o 
  -2   2  17     4828.95     4781.73    124.06 o 
  -1   2  17       28.43       -8.85     48.03 o 
   0   2  17      315.39      302.60     56.38 o 
   1   2  17      390.55      358.08     65.45 o 
   2   2  17       30.98       53.64     59.23 o 
   3   2  17     1529.35     1430.33    105.08 o 
   4   2  17      636.87      801.25     95.43 o 
   5   2  17      302.08      370.01     77.76 o 
   6   2  17      131.82      123.34     67.74 o 
  -8   3  17     1601.49     1650.63    116.64 o 
  -7   3  17       97.33      206.56     83.32 o 
  -6   3  17      116.35      143.32     74.44 o 
  -5   3  17     1438.01     1665.75    108.82 o 
  -4   3  17     2292.34     2270.30    118.88 o 
  -3   3  17        3.45      -44.05     50.09 o 
  -2   3  17     3005.85     3003.29    108.30 o 
  -1   3  17     4380.47     4493.93    117.57 o 
   0   3  17      325.03      338.04     60.44 o 
   1   3  17     1528.69     1622.69    106.78 o 
   2   3  17     3319.73     3371.33    111.67 o 
   3   3  17     1183.95     1371.76     89.71 o 
   4   3  17     2860.40     2639.35    136.56 o 
   5   3  17     2959.79     3055.77    146.41 o 
   6   3  17      723.36      551.36    196.91 o 
  -8   4  17      444.63      599.51     91.46 o 
  -7   4  17     1373.07     1440.71    105.35 o 
  -6   4  17       88.91       65.38     75.74 o 
  -5   4  17       41.68       61.50     74.58 o 
  -4   4  17      524.96      711.68     90.36 o 
  -3   4  17     1679.34     1743.36     94.13 o 
  -2   4  17     3613.85     3904.36    117.93 o 
  -1   4  17        3.71       73.39     55.69 o 
   0   4  17      300.52      503.67     65.19 o 
   1   4  17       20.21      -43.58     52.86 o 
   2   4  17        5.21       55.46     54.39 o 
   3   4  17     2973.26     3052.73    117.50 o 
   4   4  17     2849.61     2957.01    121.29 o 
   5   4  17        9.84      -74.69     74.69 o 
  -7   5  17       16.05      112.58     77.60 o 
  -6   5  17      491.79      463.94     88.43 o 
  -5   5  17       37.76       -7.17     63.48 o 
  -4   5  17     1399.14     1184.99     88.29 o 
  -3   5  17     1834.90     1822.27    106.96 o 
  -2   5  17     1174.32     1143.15     88.61 o 
  -1   5  17       11.76       81.26     54.95 o 
   0   5  17      780.30      798.61     72.02 o 
   1   5  17      240.64      279.26     63.28 o 
   2   5  17      898.17      896.77     75.84 o 
   3   5  17       67.93      172.92     64.74 o 
   4   5  17       48.60       65.27     70.22 o 
  -6   6  17      350.17      246.86     76.75 o 
  -5   6  17        0.14      -66.17     66.17 o 
  -4   6  17        3.93      146.58     69.74 o 
  -3   6  17      248.13      193.79     87.95 o 
  -2   6  17      365.38      438.90    107.89 o 
  -1   6  17     3141.63     3158.60    131.32 o 
   0   6  17     1064.46     1182.48     81.51 o 
   1   6  17      101.57      142.97     60.43 o 
   2   6  17      586.89      491.40     75.03 o 
   3   6  17        0.17       42.42     60.38 o 
   4   6  17       20.54       40.41     66.62 o 
  -5   7  17      370.12      262.04     80.73 o 
  -4   7  17       25.36      113.10     97.38 o 
  -3   7  17      747.48      819.17     88.56 o 
  -2   7  17      141.42      114.42     74.57 o 
  -1   7  17      301.14      279.76     75.63 o 
   0   7  17       62.17       62.56    112.38 o 
   1   7  17      443.28      413.17     70.28 o 
   2   7  17      341.47      409.81     83.84 o 
   3   7  17       78.15       24.45    105.78 o 
  -3   8  17       47.90       -8.43     78.99 o 
  -2   8  17        6.70      121.24     79.59 o 
  -1   8  17      179.94      154.05     76.21 o 
   0   8  17       86.15       10.42     86.32 o 
   1   8  17       29.99      104.43    102.06 o 
  -8   0  18     1160.55     1575.31    265.83 o 
  -7   0  18      311.39      256.98    142.49 o 
  -6   0  18       63.79       66.83     97.44 o 
  -5   0  18      684.60      664.63    109.37 o 
  -4   0  18       31.31       19.12     85.08 o 
  -3   0  18      504.64      512.44    106.86 o 
  -2   0  18     2783.48     3108.13    216.55 o 
  -1   0  18        3.51      -14.79     81.24 o 
   0   0  18       72.93       74.38    105.84 o 
   1   0  18     5829.92     5864.85    237.51 o 
   2   0  18      314.36       93.53    162.45 o 
   3   0  18       61.52      -45.42    107.24 o 
   4   0  18     1140.55     1237.81    199.37 o 
   5   0  18      700.56      650.57    114.02 o 
  -7   1  18      254.72       75.26     73.55 o 
  -6   1  18       90.62      -30.47     63.62 o 
  -5   1  18       28.94       35.61     75.39 o 
  -4   1  18        4.51       13.15     61.94 o 
  -3   1  18        1.24       41.83     64.95 o 
  -2   1  18      997.82     1004.96     79.45 o 
  -1   1  18      270.04      323.54     71.75 o 
   0   1  18       86.10      139.69     62.90 o 
   1   1  18     1032.79      929.48     91.65 o 
   2   1  18       82.12      144.18     88.18 o 
   3   1  18      768.72      851.26    112.09 o 
   4   1  18     1256.69     1276.40    111.63 o 
   5   1  18        0.88       33.72     74.90 o 
  -7   2  18      120.89      158.96     87.06 o 
  -6   2  18      189.65       32.79     94.19 o 
  -5   2  18     1258.53     1154.57    120.74 o 
  -4   2  18     1316.70     1266.63     88.13 o 
  -3   2  18     2733.13     2799.55    113.45 o 
  -2   2  18     1386.23     1466.48     87.68 o 
  -1   2  18       64.10       58.09     65.17 o 
   0   2  18      750.34      828.97    101.11 o 
   1   2  18      285.06      293.49     69.65 o 
   2   2  18        8.53       19.95     64.89 o 
   3   2  18      686.72      670.67     91.11 o 
   4   2  18      921.89      996.80    107.29 o 
   5   2  18     1023.24     1152.15    162.40 o 
  -7   3  18       34.78      -90.99     92.31 o 
  -6   3  18       44.57      191.95     76.90 o 
  -5   3  18        4.79      -43.23     67.23 o 
  -4   3  18      153.68      117.46     64.51 o 
  -3   3  18      137.27      181.92     63.14 o 
  -2   3  18      132.61      165.09     59.65 o 
  -1   3  18      590.32      575.32     92.12 o 
   0   3  18      728.38      802.64     78.76 o 
   1   3  18       28.73       34.43     60.86 o 
   2   3  18       25.77      -24.19     78.72 o 
   3   3  18        6.34      -36.41     62.72 o 
   4   3  18       59.97      161.98     78.83 o 
  -6   4  18      148.89      207.41     76.75 o 
  -5   4  18      179.62      199.64     78.67 o 
  -4   4  18       46.26      -82.73     82.73 o 
  -3   4  18        1.64      117.35     61.53 o 
  -2   4  18        6.06       49.26     76.79 o 
  -1   4  18     1776.44     1695.24    105.66 o 
   0   4  18      618.90      734.23     88.05 o 
   1   4  18      407.01      338.41     67.73 o 
   2   4  18      629.31      607.33     71.91 o 
   3   4  18      174.11      124.07     68.25 o 
   4   4  18       95.28      149.17     81.06 o 
  -6   5  18      237.48      329.61     84.72 o 
  -5   5  18       33.63       33.70     70.01 o 
  -4   5  18        4.47        5.19     78.25 o 
  -3   5  18      137.27      187.05     73.22 o 
  -2   5  18      487.30      360.18     85.40 o 
  -1   5  18      449.69      481.05     79.77 o 
   0   5  18      704.14      819.91     76.21 o 
   1   5  18      137.01      185.96     64.26 o 
   2   5  18      197.50       13.79     83.22 o 
   3   5  18      306.82      343.22     70.45 o 
  -5   6  18      149.67       60.48    109.61 o 
  -4   6  18      149.89       49.96     75.24 o 
  -3   6  18       13.14      -49.86     95.03 o 
  -2   6  18        5.04      -47.37     84.02 o 
  -1   6  18      320.14      354.82     81.76 o 
   0   6  18      281.38      386.74     73.21 o 
   1   6  18      547.23      640.85     88.93 o 
   2   6  18       77.28        3.41     61.54 o 
  -3   7  18       86.60      364.29    182.14 o 
  -2   7  18      196.08      234.67     80.17 o 
  -1   7  18       15.64      -12.23     71.06 o 
   0   7  18      388.97      459.92     83.63 o 
  -6   1  19      585.01      710.36     86.45 o 
  -5   1  19      359.10      238.49     71.54 o 
  -4   1  19       54.25        3.42     62.73 o 
  -3   1  19      818.90      878.21    119.98 o 
  -2   1  19       44.02       39.66     90.22 o 
  -1   1  19       82.54       47.23     67.67 o 
   0   1  19      139.31       59.14     88.33 o 
   1   1  19       74.47       71.75     87.10 o 
   2   1  19       47.07        0.00    100.95 o 
   3   1  19      772.50      752.57    116.33 o 
  -6   2  19       73.08      -75.30     75.30 o 
  -5   2  19        3.12       25.03     64.95 o 
  -4   2  19      446.55      297.39     72.32 o 
  -3   2  19      193.11      170.95     67.04 o 
  -2   2  19      744.89      854.56     88.40 o 
  -1   2  19       60.55      264.70     86.10 o 
   0   2  19       77.47       97.34     76.84 o 
   1   2  19      504.99      442.08     87.42 o 
   2   2  19       19.73      126.10     94.36 o 
   3   2  19     1239.87     1134.69    127.33 o 
  -5   3  19      247.58      283.65     84.11 o 
  -4   3  19       95.78      124.55     67.43 o 
  -3   3  19       59.07       43.06     92.92 o 
  -2   3  19     1389.33     1308.40     96.59 o 
  -1   3  19     2290.30     2198.23    133.58 o 
   0   3  19      990.93     1160.75    107.50 o 
   1   3  19       26.76      124.76     74.66 o 
   2   3  19     2018.83     2051.20    132.01 o 
   3   3  19       55.12       87.49     90.24 o 
  -5   4  19      128.81      153.62     86.88 o 
  -4   4  19       35.70      -13.07     79.89 o 
  -3   4  19      528.55      571.32     99.08 o 
  -2   4  19     1228.22     1109.63     96.67 o 
  -1   4  19        0.32      -58.90     68.00 o 
   0   4  19      372.62      368.08     80.61 o 
   1   4  19      985.77     1102.61    117.15 o 
   2   4  19       11.87       84.89     80.61 o 
  -4   5  19        5.27       19.69    191.99 o 
  -3   5  19       59.22      154.36     86.71 o 
  -2   5  19        9.80      -35.65     75.48 o 
  -1   5  19      545.30      522.38    100.97 o 
   0   5  19      249.78      262.01     76.74 o 
   1   5  19      206.29      262.05     69.33 o 
  -4   0  20      118.64      199.42    101.74 o 
  -3   0  20        8.31       39.75    100.40 o 
  -2   0  20     1391.68     1360.77    133.52 o 
  -1   0  20      114.09        2.38    111.23 o 
   0   0  20      219.99      157.53    182.14 o 
   1   0  20       45.97      -88.61    172.30 o 
  -4   1  20        1.89        7.22     89.87 o 
  -3   1  20      297.20      237.28     87.55 o 
  -2   1  20     2239.18     2126.96    129.44 o 
  -1   1  20      143.01      119.95     73.23 o 
   0   1  20      321.89       92.67     97.26 o 
   1   1  20       34.38      -93.53    104.43 o 
  -4   2  20      632.19      726.95     84.68 o 
  -3   2  20      824.93      835.47    154.44 o 
  -2   2  20        9.76       44.41     92.52 o 
  -1   2  20     1014.26     1021.29    105.18 o 
   0   2  20     1207.32     1217.20    126.93 o 
   1   2  20      858.97      921.03    144.43 o 
  -3   3  20      141.47      216.21     83.11 o 
  -2   3  20      295.90      330.86     92.87 o 
  -1   3  20      901.12      952.26    105.63 o 
   0   3  20       73.71      139.92     95.21 o 
                                                 
